# Supplementary material for: Comparative analysis of starch structure and multi-omics profiles reveals candidate pathways associated with a novel soft-waxy maize trait
Source: Front Plant Sci. 2026 Apr 10;17:1784081. doi: 10.3389/fpls.2026.1784081 (PMC13105884; doi:10.3389/fpls.2026.1784081)
Supplement: Supplementary file 2 [file Table1.xlsx]

## Sheet: Table S1
Supplementary Table S1 Differentially expressed genes identified in the endosperms of the two maize types at two development stages.
Group	Gene ID	W1_Count	W2_Count	W3_Count	SW1_Count	SW2_2_Count	SW3_3_Count	W1_FPKM	W2_FPKM	W3_FPKM	SW1_FPKM	SW2_FPKM	SW3_FPKM	FDR	log2FC	regulated
SW vs W 15 DAP	NewGene_15343	9	8	16	146	93	107	0.082606	0.078118	0.123371	1.43734	0.962645	0.858329	5.12e-10	3.56141	up
	NewGene_11113	0	0	0	95	84	106	0	0	0	1.6368	1.53637	1.4861	9.85e-12	9.14423	up
	NewGene_11112	14	23	14	53	107	78	0.443499	0.869823	0.403693	2.26855	4.73654	2.42386	0.000132503	2.36493	up
	Zm00001eb069450	64	39	42	140	84	234	0.810566	0.556328	0.443187	1.80289	1.14199	2.42894	0.000106741	1.72141	up
	Zm00001eb041220	171	159	387	57	53	69	2.2322	2.3135	4.37001	0.741406	0.733592	0.724683	0.00011784	-1.87224	down
	NewGene_13939	347	381	271	176	110	163	8.50947	10.394	5.72122	4.28897	2.84633	3.22193	0.00525086	-1.02318	down
	Zm00001eb111480	438	339	428	116	66	94	11.7835	10.1644	9.93617	3.10437	1.87489	2.03485	1.19e-08	-1.97523	down
	Zm00001eb071050	242	312	136	7	0	7	4.37708	6.28468	2.11209	0.125043	0	0.100299	3.04e-14	-5.55921	down
	Zm00001eb018470	103	77	204	4	13	0	3.45859	2.88572	5.94856	0.11955	0.465195	0	0.000120307	-4.19555	down
	Zm00001eb413700	722	665	440	130	195	464	10.7253	11.013	5.6379	1.9213	3.06211	5.57859	0.00439569	-1.20783	down
	Zm00001eb418530	94	108	66	0	0	0	1.89214	2.41612	1.14339	0	0	0	1.79e-10	-8.80374	down
	NewGene_11816	11	16	21	171	133	72	0.387055	0.662006	0.64634	6.35077	5.23202	2.16369	1.31e-06	3.19696	up
	Zm00001eb267190	148	166	84	1563	1561	3548	6.9042	8.64138	3.36699	72.905	77.5762	134.62	5.32e-35	4.09787	up
	NewGene_17877	124	313	146	0	0	0	1.9569	5.53287	2.0175	0	0	0	7.71e-13	-9.94376	down
	Zm00001eb103650	86	123	101	0	0	5	1.75875	2.80493	1.78169	0	0	0.075552	3.94e-10	-5.97315	down
	Zm00001eb195140	1058	1087	740	2308	1814	3291	5.08319	5.67048	3.29984	10.7038	9.06863	12.4244	1.71e-09	1.44862	up
	Zm00001eb149000	775	576	434	124	123	426	8.06309	6.67349	3.89417	1.27999	1.34939	3.5823	0.00181038	-1.42506	down
	Zm00001eb283240	101	123	167	0	0	0	4.69837	6.38771	6.70378	0	0	0	3.34e-12	-9.34294	down
	Zm00001eb044260	788	887	1194	370	265	545	13.4558	16.8555	17.6236	6.20717	4.82012	7.45848	1.33e-05	-1.20071	down
	NewGene_10865	67	33	59	429	176	405	1.40638	0.844628	1.57381	10.1814	4.47602	8.17706	1.81e-09	2.79821	up
	NewGene_21466	6	4	5	1039	486	499	0.07485	0.00845	0.007436	4.80258	2.16424	3.00564	4.88e-32	7.28508	up
	NewGene_14757	0	9	0	108	53	56	0	0.357942	0	4.03576	2.05851	1.67304	0.000689037	4.72859	up
	Zm00001eb206020	477	329	221	73	91	217	7.48566	5.76285	2.99683	1.13563	1.50277	2.75646	0.0018898	-1.40634	down
	Zm00001eb168940	72	96	80	0	0	0	0.859978	1.287	0.824118	0	0	0	2.39e-10	-8.69223	down
	NewGene_10981	122	94	230	959	670	610	0.975771	0.830985	1.80185	8.10179	12.1268	3.98279	5.44e-08	2.52663	up
	NewGene_10982	77	60	54	327	163	162	2.41934	2.13505	1.55625	10.3919	5.79535	4.01725	0.000206449	1.9763	up
	Zm00001eb325610	274	275	290	0	2	5	3.84883	4.31074	3.51183	0	0.027421	0.05636	1.99e-25	-6.83334	down
	NewGene_15803	1294	1200	1806	416	137	129	14.4408	14.8081	21.4187	4.86583	1.57815	1.29452	3.15e-05	-2.41803	down
	NewGene_15804	3	0	0	275	289	112	0.039894	0	0	5.03862	5.79543	1.67788	7.28e-13	8.07698	up
	Zm00001eb263070	154	105	89	0	0	0	1.65383	1.25612	0.820691	0	0	0	1.19e-11	-9.16726	down
	NewGene_10327	40	34	32	99	50	113	0.653008	0.646757	0.464077	1.72368	0.917353	1.59548	0.00458754	1.4066	up
	NewGene_10321	0	4	7	384	283	233	0	0.053611	0.066979	6.47599	5.2908	3.07968	2.39e-19	6.54432	up
	NewGene_7758	31	22	54	130	162	172	1.3373	1.09138	2.0718	5.7424	7.63329	6.2	1.21e-06	2.25738	up
	Zm00001eb053740	449	344	589	939	867	1075	16.8903	14.4245	19.1441	35.1868	34.6334	32.7923	8.77e-06	1.19901	up
	Zm00001eb229980	57	25	52	210	240	222	1.08439	0.510529	0.844076	5.20084	6.52804	4.49387	5.82e-09	2.49576	up
	Zm00001eb190530	98	114	70	21	23	61	0.824323	1.0706	0.508573	0.175077	0.203615	0.417413	0.00958976	-1.41093	down
	NewGene_3278	767	588	1024	0	0	0	8.56259	7.41675	9.74927	0	0	0	4.69e-21	-11.9389	down
	Zm00001eb123920	129	103	176	6	1	0	3.1808	2.8351	3.7372	0.129675	0.022036	0	3.63e-10	-5.64353	down
	NewGene_16865	62	42	85	0	0	0	1.29725	0.5996	0.93968	0	0	0	8.26e-09	-8.28244	down
	Zm00001eb280490	0	0	0	132	280	292	0	0	0	1.29309	2.92117	2.33178	3.38e-15	10.4241	up
	Zm00001eb044370	149	112	156	542	471	686	5.18737	4.33978	4.68552	18.771	17.3954	19.3551	7.83e-22	2.14613	up
	Zm00001eb333340	1317	1268	1043	451	382	741	12.7305	13.4203	8.54185	4.31011	3.82334	5.66078	5.75e-08	-1.1298	down
	Zm00001eb282380	106	119	171	0	0	0	1.65788	2.08382	2.31212	0	0	0	2.78e-12	-9.35953	down
	NewGene_3187	562	467	392	0	0	0	3.01081	3.06304	2.04348	0	0	0	9.53e-19	-11.2013	down
	Zm00001eb335970	502	640	353	48	30	155	4.49425	6.38629	2.72892	0.427667	0.27704	1.11993	1.62e-07	-2.72824	down
	Zm00001eb114260	1166	1225	1422	2643	2353	3346	17.1436	20.0905	24.5873	38.6751	36.6931	39.8336	6.69e-13	1.24491	up
	NewGene_7034	63	75	62	0	0	0	0.479234	0.635693	0.401652	0	0	0	1.84e-09	-8.37983	down
	NewGene_7037	156	99	174	0	1	0	7.00637	4.59941	7.09292	0	0.020269	0	1.81e-10	-8.50286	down
	Zm00001eb330610	1245	1064	841	250	288	626	10.0863	9.63382	5.90531	2.16592	2.66055	4.38458	1.56e-06	-1.3988	down
	NewGene_12416	16048	7700	16830	0	0	4	94.7649	50.2156	103.563	0	0	0.015732	6.51e-58	-13.231	down
	NewGene_12413	9	5	0	46	40	141	0.089544	0.056831	0	0.488515	0.452555	1.22976	6.23e-05	4.00973	up
	NewGene_14017	0	0	0	66	61	113	0	0	0	2.55992	2.50022	3.59393	7.43e-11	8.84106	up
	Zm00001eb120760	392	337	392	664	625	771	8.25483	7.90119	7.14203	13.9517	14.029	13.2429	7.74e-07	1.01088	up
	Zm00001eb232620	17	19	13	92	104	67	0.256825	0.323297	0.167656	1.39762	1.69379	0.832513	8.17e-06	2.61389	up
	Zm00001eb272850	48	35	52	487	548	602	1.62591	1.3057	1.51702	16.6737	19.9566	16.7547	1.79e-40	3.73938	up
	Zm00001eb389710	64	61	47	118	221	103	0.65368	0.639425	0.380204	1.11934	2.21962	0.802373	0.00719565	1.56666	up
	Zm00001eb394050	194	197	119	8	14	44	2.53971	2.88367	1.34523	0.096514	0.19349	0.461203	4.28e-07	-2.97445	down
	Zm00001eb399940	324	337	308	2761	1186	443	5.03269	5.82923	4.1295	42.7075	19.5372	5.56765	0.0003348	2.4605	up
	NewGene_4092	185	269	185	8	0	5	3.10061	5.0347	2.67716	0.122481	0	0.063531	1.71e-15	-5.51831	down
	NewGene_4091	136	166	88	8	0	0	3.06065	4.11684	1.69313	0.16843	0	0	6.81e-06	-5.34811	down
	NewGene_425	157	127	312	17	54	30	5.51381	4.96126	9.50542	0.580564	1.99219	0.847136	0.000234568	-2.38548	down
	Zm00001eb234860	1268	714	656	220	175	392	19.1468	12.1139	8.59359	3.29639	2.84609	4.79439	6.73e-07	-1.67367	down
	Zm00001eb187980	961	659	983	294	337	580	8.44032	6.45175	7.45175	2.56609	3.13622	4.12665	1.52e-05	-1.02391	down
	NewGene_10907	0	0	0	850	421	742	0	0	0	28.371	14.9452	20.1261	2.01e-20	11.9689	up
	Zm00001eb083400	19177	17297	17845	5431	3626	5446	288.827	288.056	230.108	80.7776	57.4607	65.8872	1.14e-15	-1.77223	down
	Zm00001eb307870	234	188	119	439	415	556	9.36686	8.36541	4.08243	17.5076	17.6023	18.0392	4.31e-06	1.50264	up
	Zm00001eb396650	1202	1030	2667	4271	4423	4597	93.4888	89.2464	179.036	330.738	364.902	289.603	8.35e-05	1.59673	up
	Zm00001eb229690	4445	2783	6195	7889	9416	9950	192.891	134.566	231.988	340.769	433.377	349.647	0.000327444	1.17081	up
	NewGene_7477	186	238	155	449	284	760	2.46206	3.51613	1.7694	5.92896	3.98924	8.16955	8.31e-05	1.41115	up
	Zm00001eb148220	1039	855	1488	516	268	393	15.5144	12.6506	19.0992	7.60938	3.72544	5.1269	0.000496836	-1.3615	down
	Zm00001eb222310	719	458	526	127	240	254	12.7599	9.04231	8.01669	2.21868	4.48789	3.63583	8.6e-05	-1.33692	down
	Zm00001eb156680	286	338	469	0	7	8	3.44407	4.53396	4.86643	0	0.086559	0.06977	1.83e-25	-6.11628	down
	Zm00001eb347440	210	154	279	323	414	580	7.87365	6.44876	9.04546	12.0698	16.4953	17.6664	0.000171443	1.13524	up
	Zm00001eb081580	106	96	133	293	275	349	1.02666	1.01745	1.09897	2.94491	3.04138	3.09672	4.2e-09	1.58189	up
	Zm00001eb352950	1921	1714	1501	296	384	738	23.706	23.5644	15.9798	3.62893	5.01869	7.37478	2.66e-13	-1.80945	down
	Zm00001eb053500	1716	1379	1625	3502	3444	5516	17.4831	15.6642	14.2768	35.4968	36.7449	45.2237	9.93e-35	1.49678	up
	Zm00001eb055830	156	128	99	22	24	79	1.83423	1.6687	1.00176	0.248232	0.286771	0.747538	0.00285685	-1.62251	down
	NewGene_9302	855	702	572	75	101	75	7.24953	6.68855	4.56135	0.644058	0.846451	0.479474	2.34e-17	-2.91789	down
	NewGene_9308	80	69	79	34	21	29	1.49729	1.4519	1.2912	0.613618	0.386999	0.420473	0.00909731	-1.29987	down
	Zm00001eb305560	349	385	524	48	28	53	6.29342	7.75784	8.16954	0.849314	0.529163	0.762424	3.14e-20	-3.17795	down
	NewGene_4396	0	0	0	49	39	53	0	0	0	1.9252	1.63494	1.70523	1.76e-08	8.12686	up
	NewGene_17930	471	288	929	0	0	0	2.48441	1.60217	3.87712	0	0	0	1.3e-17	-11.4372	down
	NewGene_19154	4	2	7	159	74	92	0.103712	0.014246	0.078039	2.33906	1.0647	1.11668	1.4e-10	4.83557	up
	NewGene_19157	754	609	414	0	0	0	4.63574	4.32508	2.16311	0	0	0	2.32e-19	-11.5243	down
	NewGene_19156	883	864	570	1537	1177	1726	6.25783	5.35156	2.10095	6.8924	7.32769	6.82732	0.00017378	1.05848	up
	Zm00001eb057990	45	77	65	0	11	9	1.16332	2.21293	1.46376	0	0.296512	0.189254	0.00226032	-3.15018	down
	NewGene_2038	126	92	94	269	172	202	2.09167	1.69898	1.44033	4.94162	3.01653	2.84838	0.00350163	1.21252	up
	Zm00001eb192860	3243	2392	5036	6638	5964	6720	101.606	83.5189	136.146	207.043	198.201	170.456	0.0024751	1.01317	up
	NewGene_16087	0	0	0	596	481	1093	0	0	0	7.99114	6.69562	12.4983	1.87e-21	11.9976	up
	Zm00001eb163160	958	981	803	1739	1455	2267	7.31346	8.33953	5.28748	13.2234	11.7744	14.0193	7.71e-09	1.09916	up
	Zm00001eb401230	26	28	18	59	55	83	0.454487	0.553465	0.274147	1.05017	1.05587	1.20797	0.00142191	1.55191	up
	Zm00001eb431040	52	38	34	139	164	274	0.524097	0.430002	0.291798	1.26751	1.59076	2.26146	1.14e-11	2.29617	up
	Zm00001eb192280	75	81	100	218	253	287	3.14693	3.80865	3.63693	9.12896	11.3165	9.81143	8.16e-09	1.69262	up
	Zm00001eb112710	48	61	57	0	0	0	2.18992	3.10819	2.24347	0	0	0	1.29e-08	-8.11113	down
	Zm00001eb258400	175	178	124	45	33	90	2.65909	3.03488	1.63593	0.670983	0.547465	1.11286	0.000527488	-1.46395	down
	Zm00001eb388020	1293	972	1896	613	525	570	21.2257	17.7817	26.8745	10.003	9.11989	7.57746	0.00105475	-1.12187	down
	Zm00001eb183970	917	920	829	1750	1607	2179	14.8503	16.6397	11.6805	28.1928	27.6005	28.9163	8.16e-12	1.1726	up
	NewGene_15420	1641	1271	1353	6	9	0	26.0021	20.7286	19.0585	0.050814	0.08257	0	2.47e-54	-7.96743	down
	Zm00001eb257000	1494	1381	825	194	208	460	11.2708	11.6088	5.36768	1.45491	1.66046	2.80525	4.86e-10	-2.06518	down
	Zm00001eb008490	4306	3690	4330	7691	6574	10837	45.3863	42.319	39.5263	79.3576	72.4538	91.0492	1.84e-17	1.12766	up
	Zm00001eb321820	1368	919	1005	361	97	722	21.2434	15.9142	13.5246	5.60828	1.55355	9.23478	0.00969446	-1.48217	down
	NewGene_14655	50	51	77	0	0	0	2.06838	2.37159	2.79279	0	0	0	9.29e-09	-8.20404	down
	Zm00001eb001770	248	251	265	53	23	95	2.16636	2.43468	2.012	0.481887	0.221088	0.700321	1.24e-06	-2.12649	down
	NewGene_21167	422	391	274	8	0	4	6.59755	7.52848	4.02305	0.100225	0	0.0372	4.07e-24	-6.38234	down
	Zm00001eb218200	196	128	180	396	430	398	2.96807	2.13419	2.37161	5.73995	6.6731	4.8813	6.16e-06	1.44638	up
	Zm00001eb198700	1106	941	1664	2168	2404	2406	23.3744	22.2333	29.8401	45.7123	53.4575	41.0892	0.000449556	1.06532	up
	Zm00001eb163900	2414	2893	2588	258	162	386	56.5559	75.5387	52.3349	6.00133	4.02064	7.32247	7.39e-38	-3.22479	down
	Zm00001eb016940	2993	2072	1948	3587	4978	8269	76.1077	58.8052	43.265	91.18	134.111	169.442	1.85e-07	1.33176	up
	Zm00001eb298050	58	57	54	0	0	0	5.85053	6.37085	4.65723	0	0	0	8.49e-09	-8.13214	down
	Zm00001eb277730	5	3	3	229	207	313	0.224763	0.167972	0.11272	12.0751	11.6713	13.4422	1.73e-30	6.19823	up
	NewGene_7650	171	180	109	50	41	63	3.68094	4.32724	2.02255	1.06818	0.937688	1.08803	0.000302804	-1.47466	down
	Zm00001eb354520	166	127	150	380	349	375	2.75537	2.31572	2.12896	6.14355	5.97964	4.91963	2.79e-07	1.47149	up
	Zm00001eb389860	61	56	59	219	247	414	0.866553	0.881452	0.712414	3.12794	3.78708	4.82102	2.29e-20	2.39985	up
	Zm00001eb096720	178	41	113	598	508	820	1.33715	0.34007	0.729452	4.47687	4.04921	4.99655	3.04e-08	2.66531	up
	Zm00001eb270960	37	27	43	108	120	210	0.966414	0.815625	0.957021	2.93556	3.43779	4.63818	5.99e-09	2.11121	up
	Zm00001eb166850	2	0	6	458	185	509	0.025018	0	0.060736	6.26499	2.67354	5.66508	2.03e-22	7.27437	up
	Zm00001eb150110	273	267	541	81	71	93	4.96904	5.42314	8.50758	1.46547	1.36185	1.36041	6.16e-07	-2.01071	down
	Zm00001eb077450	320	359	463	830	889	1063	2.86732	3.58853	3.57978	7.41105	8.45644	7.7214	3.75e-09	1.41017	up
	Zm00001eb191620	523	490	289	40	68	90	5.9389	6.20781	2.83102	0.452007	0.814564	0.821388	4.94e-12	-2.63453	down
	NewGene_6019	33	38	24	321	176	396	0.823494	1.07283	0.513614	8.20797	4.77801	8.23674	1.21e-16	3.31986	up
	Zm00001eb319990	728	685	817	1876	1625	2451	7.48781	7.92937	7.25353	19.5094	18.2441	20.9153	7.33e-22	1.52765	up
	Zm00001eb374010	68	66	97	229	223	287	1.35423	1.45509	1.66862	4.56228	4.73081	4.66387	2.35e-09	1.80192	up
	Zm00001eb273640	2291	1905	4451	7506	5479	6696	86.0519	79.7539	144.292	280.664	218.273	203.66	0.000570631	1.34691	up
	NewGene_5094	45	71	70	0	0	0	3.46629	6.15342	4.71653	0	0	0	7.16e-09	-8.27832	down
	NewGene_5090	2	0	0	66	41	67	0.05771	0	0	3.13342	2.05551	2.6951	3.34e-07	6.57822	up
	Zm00001eb130870	8736	10431	10363	2713	2692	5502	108.833	144.709	111.466	33.5243	35.5496	55.0582	1.64e-11	-1.38645	down
	Zm00001eb045670	2579	1299	1538	520	508	1362	30.0797	16.6402	15.3435	5.88959	6.22697	12.5587	0.00206331	-1.15094	down
	Zm00001eb330800	325	394	421	1327	1199	1923	2.44544	3.33427	2.74913	10.015	9.61547	11.7749	7.21e-27	2.05901	up
	NewGene_14754	0	0	0	208	216	321	0	0	0	4.26961	4.7671	5.38172	1.5e-16	10.4976	up
	NewGene_4325	67	70	95	0	0	0	1.39254	1.96417	1.95491	0	0	0	4.89e-10	-8.58755	down
	NewGene_4321	73	227	228	0	0	1	0.994725	4.67368	2.8524	0	0	0.007119	4.09e-10	-8.83064	down
	Zm00001eb288690	2071	1620	2049	528	465	670	27.4056	23.8127	23.4029	6.74622	6.32651	6.94987	9.13e-23	-1.66814	down
	Zm00001eb180150	9	0	0	159	140	176	0.089948	0	0	1.8173	1.72229	1.65158	3.06e-09	5.88995	up
	Zm00001eb072040	62	63	64	8	2	6	0.553941	0.625426	0.490306	0.064984	0.016965	0.03848	7.52e-07	-3.44649	down
	Zm00001eb078760	113	110	101	195	264	762	1.51472	1.64533	1.15778	2.77391	3.84868	8.80522	1.24e-05	1.89496	up
	Zm00001eb175460	35	47	52	163	156	229	0.451105	0.674755	0.603182	2.1264	2.15594	2.73631	9.97e-11	2.13412	up
	Zm00001eb188480	18	11	21	65	53	97	0.575915	0.390153	0.601962	2.16678	1.8679	2.62451	1.35e-05	2.20059	up
	Zm00001eb099250	236	169	198	77	50	91	3.03406	2.41934	2.19682	0.981153	0.681413	0.946134	4.66e-05	-1.35613	down
	Zm00001eb147490	43	35	69	129	98	115	0.328846	0.250934	0.4803	0.824917	0.667534	0.596587	0.0049891	1.37561	up
	Zm00001eb432050	141	120	86	10	9	14	1.74981	1.68065	0.93134	0.116752	0.10338	0.130086	3.13e-11	-3.29387	down
	Zm00001eb062800	1117	931	1036	2150	2129	3167	16.3876	15.269	13.1998	31.2399	32.9466	37.5144	2.78e-30	1.37661	up
	Zm00001eb414960	511	504	578	994	807	1133	1.73561	1.90869	1.69436	3.36224	2.9067	3.11839	1.08e-06	1.00582	up
	Zm00001eb173780	159	113	180	0	0	0	12.7983	10.0945	12.5045	0	0	0	4.77e-13	-9.54238	down
	Zm00001eb420580	131	138	166	59	61	75	1.27226	1.45038	1.39428	0.558887	0.619129	0.594584	0.00220609	-1.03782	down
	Zm00001eb212390	74	60	52	0	0	0	1.06033	0.94759	0.638171	0	0	0	4.26e-09	-8.26713	down
	Zm00001eb423580	12	0	18	155	112	163	0.445991	0	0.549428	5.7624	4.41548	4.93411	7.92e-06	4.00059	up
	Zm00001eb174780	16	14	17	722	642	1155	0.292745	0.277796	0.274257	13.5827	12.869	17.6646	2.79e-88	5.82892	up
	Zm00001eb232120	426	570	459	1841	1374	1102	2.2827	3.40005	2.13189	9.85701	7.82968	4.79092	7.36e-06	1.75961	up
	Zm00001eb238780	476	321	535	840	699	920	6.19384	4.64349	5.99568	10.8608	9.65672	9.67381	0.000200483	1.02507	up
	Zm00001eb306280	1955	1694	1256	550	568	1199	19.4937	18.8253	10.8062	5.45685	6.00475	9.67809	0.000179722	-1.03411	down
	NewGene_18167	30	48	33	158	119	212	1.86634	3.37115	1.77441	5.43053	4.24001	6.14444	1.57e-08	2.22687	up
	NewGene_15186	150	141	50	0	4	12	3.99453	3.73992	1.57993	0	0.109141	0.281924	2.31e-06	-4.46162	down
	Zm00001eb333620	140	169	135	4	8	15	1.01908	1.37455	0.850602	0.02596	0.057336	0.087473	3.8e-15	-3.98653	down
	Zm00001eb194380	50	135	162	19	18	48	0.924479	3.28473	3.46124	0.203873	0.20069	0.47542	0.00253297	-2.01483	down
	Zm00001eb114030	227	198	211	66	76	115	1.77272	1.72194	1.42143	0.514173	0.627609	0.723839	2.71e-06	-1.2146	down
	Zm00001eb039530	44	45	31	86	95	162	0.553612	0.630872	0.333396	1.09999	1.28783	1.68569	5.04e-05	1.58842	up
	Zm00001eb404390	588	469	353	779	762	1110	5.14289	4.56961	2.66335	7.08758	7.24203	8.22581	5.95e-05	1.01853	up
	NewGene_3554	53	59	62	0	0	0	2.75863	3.42525	2.86713	0	0	0	6.84e-09	-8.17568	down
	Zm00001eb057540	751	471	319	55	49	179	12.0753	8.5715	4.50019	0.891741	0.802073	2.31481	6.55e-07	-2.45489	down
	NewGene_7245	9	5	0	96	67	56	0.138995	0.088029	0	1.50323	1.11253	0.710837	2.03e-05	4.17032	up
	Zm00001eb065120	153	132	78	305	472	1084	2.27377	2.24177	1.11454	4.05331	6.63646	11.9439	4.11e-08	2.36394	up
	NewGene_17769	134	134	71	21	23	42	0.402454	0.501206	0.189542	0.056514	0.06809	0.094585	0.000128476	-1.91299	down
	Zm00001eb403720	81	124	50	0	0	7	1.20677	2.06044	0.646903	0	0	0.085074	3.16e-06	-5.30559	down
	NewGene_1959	97	75	163	2	6	5	4.19843	3.50657	6.22546	0.070427	0.223915	0.135167	4.79e-11	-4.56879	down
	Zm00001eb325310	109	111	143	347	563	666	1.57905	1.78223	1.77828	5.00301	8.65277	7.81756	3.05e-14	2.22164	up
	Zm00001eb234970	86	59	56	199	246	293	2.36075	1.89065	1.38454	5.47224	7.20389	6.54966	1.67e-10	1.99878	up
	NewGene_21990	70	113	111	0	0	0	1.56994	2.85579	2.17955	0	0	0	7.9e-11	-8.93929	down
	Zm00001eb253030	327	258	148	4	8	44	3.73835	3.28351	1.45174	0.045445	0.091906	0.405559	2.32e-07	-3.80129	down
	NewGene_18235	4	6	7	158	112	248	0.02569	0.044023	0.035302	1.14338	0.891417	1.43114	3.16e-21	4.99997	up
	Zm00001eb074520	428	456	397	171	146	260	4.58467	5.44483	3.6699	1.82241	1.65654	2.2537	2.17e-06	-1.06501	down
	NewGene_14447	571	2167	518	11	10	2	6.07053	25.3992	4.66679	0.102191	0.092074	0.014175	1.36e-18	-6.93972	down
	NewGene_1345	22	6	6	272	117	596	0.140088	0.03807	0.026971	3.75449	2.75594	6.96589	7.08e-13	4.87082	up
	Zm00001eb350220	9	3	7	498	306	489	0.261945	0.072574	0.173086	15.5031	10.1409	12.3795	1.96e-36	6.2269	up
	Zm00001eb368430	240	226	100	37	70	74	3.22561	3.46368	1.14721	0.517335	1.00599	0.783619	0.00424212	-1.53993	down
	Zm00001eb253690	180	206	245	438	441	462	3.8599	4.93202	4.54282	9.3649	10.0386	8.04323	2.3e-05	1.2328	up
	Zm00001eb104300	88	126	230	8	18	41	0.731243	1.17029	1.65512	0.060421	0.153126	0.274484	3.15e-05	-2.72455	down
	NewGene_4207	0	0	0	123	56	97	0	0	0	2.63844	1.27787	1.681	9.44e-11	9.11114	up
	Zm00001eb030630	209	170	131	50	59	81	8.55205	7.73293	4.6147	2.00401	2.5272	2.67019	0.000203358	-1.32246	down
	Zm00001eb438780	257	250	227	528	622	803	4.34681	4.72503	3.32229	8.90556	11.1757	11.0322	4.76e-15	1.52034	up
	Zm00001eb367010	4	0	0	69	122	57	0.171434	0	0	2.97602	5.6863	1.99829	8.76e-08	6.18663	up
	NewGene_20623	124	129	110	0	0	0	0.993207	1.10637	0.769547	0	0	0	3.04e-12	-9.23696	down
	NewGene_20620	276	166	135	13	13	13	2.14206	1.3982	0.957553	0.093911	0.10145	0.076522	4.17e-14	-3.74392	down
	Zm00001eb271480	9873	6023	5368	1025	1259	2489	158.185	107.59	74.3706	16.3554	21.4092	32.2126	1.81e-12	-2.10216	down
	Zm00001eb198110	592	356	601	1208	1508	1290	16.0811	10.761	14.0995	31.4707	42.1198	27.6003	1.23e-06	1.54287	up
	NewGene_4978	57	42	96	215	186	134	1.08442	0.782215	1.60191	3.55807	3.21574	2.10401	0.00254398	1.66443	up
	Zm00001eb166950	133297	279902	262195	2145951	1811398	1250653	3074.29	7058.41	5338.24	51717.1	46600.8	24216	5.33e-13	3.14026	up
	NewGene_877	151	117	365	14	8	0	3.30152	3.05375	7.28617	0.256678	0.139134	0	9.17e-06	-4.53521	down
	NewGene_6191	262	236	175	0	0	0	2.59536	2.5952	1.49567	0	0	0	6.24e-15	-10.1256	down
	NewGene_6195	0	0	0	86	75	92	0	0	0	3.46981	3.24243	3.03127	3.81e-11	8.97699	up
	NewGene_6197	0	0	0	768	616	823	0	0	0	17.3531	16.6515	16.4405	6.97e-22	12.098	up
	NewGene_6199	47	33	49	639	430	465	0.652809	0.529213	0.672063	12.5507	11.5551	8.845	1.01e-22	3.75032	up
	Zm00001eb376530	1095	1457	1376	426	267	832	16.755	24.8968	18.4387	6.4974	4.2935	10.2943	7.16e-05	-1.34015	down
	Zm00001eb199240	49	37	48	86	84	130	0.672551	0.559298	0.569648	1.18056	1.22776	1.44679	0.000420778	1.26481	up
	NewGene_3618	0	0	0	175	134	198	0	0	0	2.45581	1.95399	2.33458	1.97e-14	9.96542	up
	NewGene_6771	141	88	67	0	0	0	4.3348	3.02416	1.77342	0	0	0	1.3e-10	-8.93213	down
	NewGene_12509	42	87	144	0	0	2	1.52696	3.54712	4.57983	0	0	0.038836	2.06e-07	-7.07287	down
	NewGene_437	0	0	0	56	53	85	0	0	0	1.9692	2.00866	2.52453	5.59e-10	8.55246	up
	Zm00001eb247020	31	70	38	89	81	235	0.388851	1.00511	0.417057	1.13786	1.10895	2.45153	0.00883215	1.53391	up
	Zm00001eb068410	608	555	503	147	173	305	7.47994	7.59792	5.33197	1.79351	2.2477	3.03682	3.19e-09	-1.34575	down
	Zm00001eb040990	1265	1215	1083	3	2	3	35.5481	38.0518	26.2715	0.096008	0.052687	0.07299	8.58e-54	-8.70026	down
	Zm00001eb278460	307	271	252	744	648	955	9.12386	8.97322	6.4783	22.0551	20.4559	23.0364	2.43e-17	1.61294	up
	Zm00001eb005140	903	488	1652	1972	2443	2318	39.7462	23.9493	62.7704	86.4248	114.055	82.6453	0.00473398	1.31021	up
	Zm00001eb137530	98	100	69	21	14	26	1.41525	1.61794	0.854203	0.301446	0.215518	0.29818	2.86e-05	-2.03307	down
	Zm00001eb210210	111	103	74	0	0	0	0.861639	0.887376	0.493001	0	0	0	6.1e-11	-8.90183	down
	Zm00001eb294230	716	479	565	0	0	0	9.91884	7.42991	6.91877	0	0	0	7.06e-20	-11.5038	down
	NewGene_8268	64	158	70	15	4	11	2.46586	6.18475	2.07428	0.49963	0.131422	0.302335	3.52e-05	-3.17997	down
	Zm00001eb023060	29516	2716	2535	13	3	28	1654.29	169.591	122.581	0.675389	0.132346	1.23343	8.12e-14	-9.60007	down
	Zm00001eb337530	25	41	20	70	67	169	0.262799	0.498729	0.183004	0.768955	0.793176	1.58213	0.000847792	1.84623	up
	Zm00001eb216810	786	777	682	138	243	410	7.81377	8.60885	5.84657	1.35989	2.55276	3.29928	4.28e-06	-1.45851	down
	Zm00001eb039330	68	60	60	0	0	0	2.20253	2.16222	1.66634	0	0	0	2.81e-09	-8.28344	down
	Zm00001eb041800	205	133	93	18	27	70	3.68062	2.6611	1.42674	0.339317	0.547541	1.25762	0.00096215	-1.89652	down
	Zm00001eb329420	139	121	153	271	349	384	1.63982	1.58954	1.55745	3.18096	4.36029	3.66778	7.97e-08	1.40932	up
	Zm00001eb180340	236	208	361	805	814	912	6.67275	6.56266	8.82645	22.7258	24.5049	20.9578	9.67e-10	1.79687	up
	Zm00001eb120300	119	68	61	0	0	0	6.42129	4.08344	2.84283	0	0	0	6.58e-10	-8.67443	down
	NewGene_18570	89	153	104	0	0	2	1.09856	2.11313	1.1093	0	0	0.010077	2.21e-09	-7.39563	down
	NewGene_18573	17	31	32	240	171	244	0.327301	0.671404	0.537742	4.66335	3.54247	3.85626	8.61e-14	3.15784	up
	Zm00001eb302850	165	130	129	41	36	60	9.19514	8.08954	6.22253	2.27853	2.11749	2.68891	4.81e-06	-1.53112	down
	Zm00001eb267660	308	389	143	78	52	120	6.11688	8.62493	2.45101	1.52835	1.08996	1.93143	0.000897809	-1.68972	down
	Zm00001eb318990	1727	1547	1761	524	513	1046	17.5951	17.4764	15.3674	5.28878	5.46943	8.56808	1.06e-10	-1.21294	down
	Zm00001eb424350	147	115	101	42	15	56	2.87617	2.57717	1.73757	0.852284	0.311737	0.89117	0.00303949	-1.61418	down
	NewGene_19225	370	316	285	0	0	0	2.26891	2.08923	1.46631	0	0	0	5.36e-17	-10.6521	down
	Zm00001eb021350	489	465	686	156	106	94	6.97501	7.38225	8.39917	2.21176	1.60224	1.07437	1.09e-06	-2.0121	down
	Zm00001eb062100	109	104	125	8	10	0	5.0581	5.35513	4.99373	0.357595	0.466152	0	3.65e-05	-3.94495	down
	Zm00001eb307980	45	50	92	9	12	20	1.23644	1.55293	2.20024	0.222998	0.354704	0.430333	0.000876716	-2.11397	down
	Zm00001eb074890	538	327	411	155	103	239	7.49199	5.12668	5.01749	2.12799	1.47845	2.59328	5.95e-05	-1.27849	down
	NewGene_7868	0	0	0	48	62	83	0	0	0	0.623314	0.849852	0.878555	6.96e-10	8.54904	up
	Zm00001eb222730	300	377	659	916	674	1278	5.06534	7.09355	9.62054	15.4208	12.0858	17.5057	0.00132909	1.1932	up
	Zm00001eb224770	499	457	454	977	679	1025	4.63656	5.39269	4.08814	10.3988	7.01941	8.69941	1.24e-05	1.05472	up
	NewGene_13752	12	0	7	213	173	308	0.322835	0	0.160801	6.0594	4.91749	6.94872	1.03e-15	5.3082	up
	Zm00001eb283940	0	0	0	225	162	308	0	0	0	12.265	8.88086	13.6293	6.88e-16	10.3909	up
	Zm00001eb194070	60	56	105	465	238	429	0.793715	0.83088	1.20807	6.19344	3.37618	4.64953	4.34e-09	2.49106	up
	NewGene_11412	541	690	820	0	0	0	12.635	17.7863	18.0938	0	0	0	1.99e-20	-11.7362	down
	Zm00001eb238060	183	277	177	325	969	479	2.24242	3.78911	1.87828	3.9744	12.6293	4.78897	0.00299444	1.65193	up
	Zm00001eb317940	250	152	162	66	87	93	2.08046	1.40474	1.16319	0.569838	0.840388	0.683359	0.00521725	-1.06294	down
	Zm00001eb293700	2	7	16	100	57	98	0.027367	0.101082	0.200385	1.46145	0.882214	1.16554	1.06e-05	3.47357	up
	Zm00001eb013230	1747	1363	1890	469	634	836	28.9198	23.8081	26.7658	7.57221	10.3184	10.6224	9.64e-10	-1.26274	down
	Zm00001eb178810	176	96	94	0	0	7	1.58983	0.956967	0.728048	0	0	0.045351	3.58e-09	-5.76194	down
	Zm00001eb415420	718	623	566	198	203	364	6.09825	5.65785	3.99932	1.57091	1.7427	2.36067	2.58e-09	-1.24156	down
	Zm00001eb064440	521	395	449	91	96	206	4.03863	3.77886	3.35447	0.875458	1.02222	1.53081	8.28e-11	-1.74067	down
	Zm00001eb333610	102	94	196	0	0	1	8.00441	8.22576	13.2566	0	0	0.062348	1.04e-09	-8.37714	down
	Zm00001eb063380	178	140	73	0	3	36	1.88808	1.73373	0.681203	0	0.031393	0.290975	0.00397787	-3.51719	down
	Zm00001eb153650	480	452	374	21	43	45	9.88656	10.3724	6.63666	0.418468	0.932808	0.735193	2.3e-24	-3.47879	down
	Zm00001eb403880	120	151	119	0	11	42	0.701977	0.986962	0.600845	0	0.067812	0.196718	0.00602766	-2.99975	down
	Zm00001eb027830	527	403	340	129	201	253	4.78906	4.10363	2.6166	1.1538	1.86343	1.91026	0.00123622	-1.02354	down
	Zm00001eb370980	207	162	149	394	296	428	2.15962	1.90339	1.34976	4.12856	3.3148	3.65725	1.18e-05	1.23901	up
	Zm00001eb124940	685	760	1166	42	49	57	15.7131	19.4257	23.066	0.955623	1.17873	1.0539	5.96e-37	-4.02153	down
	NewGene_20120	4	6	8	182	122	109	0.045606	0.071908	0.091003	2.31818	1.6529	1.37792	1.82e-13	4.71003	up
	Zm00001eb262550	79	77	99	0	0	0	1.28729	1.39826	1.38805	0	0	0	1.43e-10	-8.72323	down
	NewGene_5364	168	134	217	8	3	3	2.58108	2.34248	2.95674	0.154073	0.046078	0.036868	2.82e-16	-5.05275	down
	NewGene_5361	27	22	35	79	51	162	2.64163	2.31687	2.94252	7.68094	5.27662	12.9159	0.000467918	1.83156	up
	Zm00001eb010780	387	293	247	11	13	27	11.2647	9.50955	6.20168	0.30092	0.385102	0.636741	7.9e-26	-4.11582	down
	Zm00001eb363000	99	115	182	6	16	21	2.59229	3.37765	4.13912	0.140068	0.42863	0.441903	2.16e-08	-3.12972	down
	NewGene_20780	3	2	0	85	59	58	0.06832	0.065003	0	2.561	1.89971	1.43523	1.08e-08	5.51645	up
	NewGene_915	574	348	362	0	0	0	9.77714	6.24881	5.24636	0	0	0	6.55e-18	-11.0473	down
	NewGene_22183	2	3	3	225	256	201	0.011681	0.018207	0.013634	1.34443	1.30645	0.748473	4.03e-22	6.58714	up
	NewGene_20876	4	0	5	278	106	132	0.034306	0	0.027794	2.12902	0.879171	0.810151	2.55e-12	6.05939	up
	Zm00001eb190660	22	18	5	314	583	369	0.461121	0.415994	0.089698	6.61379	13.0802	6.31786	6.77e-18	4.98972	up
	Zm00001eb151590	335	297	310	114	98	207	4.51004	4.45174	3.61194	1.52507	1.39426	2.25705	1.26e-05	-1.10013	down
	NewGene_4015	41	63	44	787	374	531	0.322827	0.654914	0.36373	8.14638	4.44058	4.34808	1.43e-16	3.67122	up
	Zm00001eb197120	129	107	123	344	326	317	1.51277	1.39477	1.25048	4.06142	4.11074	3.0632	2.1e-07	1.62183	up
	Zm00001eb266070	783	446	1828	184	138	215	33.649	21.3387	67.8196	7.86674	6.27803	7.48281	3.66e-06	-2.37653	down
	Zm00001eb336020	188	158	172	2	3	3	1.19599	1.11794	0.941015	0.012686	0.020274	0.015479	1.57e-20	-5.91069	down
	Zm00001eb348840	1359	1496	713	124	187	535	13.9509	17.116	6.31922	1.26706	2.03587	4.44116	1.22e-05	-2.10783	down
	Zm00001eb002710	193	158	425	105	38	39	2.66988	2.44477	5.09368	1.44592	0.548647	0.428598	0.00893967	-1.86493	down
	Zm00001eb172530	151	122	80	0	7	0	10.3224	9.31311	4.71269	0	0.455219	0	2.69e-06	-5.40509	down
	Zm00001eb300740	2139	1983	2190	610	629	828	10.5064	10.8309	9.07347	2.92686	3.24822	3.28422	2.27e-26	-1.49476	down
	Zm00001eb240730	49	81	68	175	201	276	0.381137	0.701264	0.457768	1.35965	1.66057	1.74621	1.4e-07	1.81244	up
	Zm00001eb066730	227	158	127	548	538	820	5.95603	4.62602	2.87278	14.3425	15.0194	17.4717	1.48e-13	2.00044	up
	NewGene_1626	17	12	19	147	118	85	0.458088	0.379031	0.447422	4.14867	3.54644	1.95339	7.53e-08	3.07492	up
	Zm00001eb391600	589	767	1115	265	173	324	6.70412	9.97287	11.516	2.92443	2.19585	3.05308	3.19e-06	-1.59669	down
	Zm00001eb031110	169	189	308	388	444	429	2.02446	2.52278	3.18361	4.83295	5.69863	4.21627	0.00435109	1.07207	up
	Zm00001eb342370	140	59	147	484	517	1297	4.41534	2.05604	3.99636	15.1872	17.2936	33.1118	2.57e-11	2.76736	up
	Zm00001eb089070	192	202	244	61	79	120	2.12066	2.5385	2.32195	0.663259	0.872646	1.01743	6.08e-05	-1.21215	down
	Zm00001eb426520	2125	1583	2747	4173	3047	4664	27.1045	22.6824	30.2546	53.4258	41.5562	48.5722	0.000194313	1.01032	up
	Zm00001eb017790	6	6	6	67	53	96	0.306844	0.362321	0.277667	4.21402	3.27333	4.57768	2.04e-10	3.67689	up
	NewGene_18357	0	0	0	85	75	110	0	0	0	2.35947	2.22198	3.45115	1.55e-11	9.04657	up
	Zm00001eb239530	1866	1217	2967	4852	4197	4838	56.773	41.174	77.9716	146.972	135.783	119.41	0.000177387	1.35765	up
	Zm00001eb410900	44	37	41	123	176	192	0.24523	0.300386	0.198582	0.771638	1.34254	0.874931	1.05e-09	2.13103	up
	Zm00001eb068600	806	1013	877	205	220	427	8.65092	12.142	8.13963	2.19261	2.50298	3.71414	3.76e-11	-1.60857	down
	NewGene_9077	94	85	108	0	0	0	1.75827	1.76928	1.73377	0	0	0	3.69e-11	-8.89262	down
	Zm00001eb368340	314	341	376	1263	886	1736	2.40046	2.90499	2.48069	9.62469	7.20222	10.7722	2.43e-19	2.00232	up
	NewGene_9388	242	152	274	27	26	26	3.5075	2.12322	3.34701	0.503799	0.400123	0.405424	1.14e-12	-2.92773	down
	NewGene_9384	10	8	37	295	104	164	0.260321	0.173236	1.25274	5.6643	2.05208	2.7745	3.75e-06	3.54712	up
	Zm00001eb082850	2937	2037	4293	5777	5858	6691	77.6754	60.032	97.9883	152.075	164.306	143.282	0.000277353	1.13109	up
	NewGene_5952	173	223	471	23	6	4	6.02939	8.67252	14.2309	0.794259	0.185848	0.111624	1.72e-08	-4.46845	down
	NewGene_15579	85	47	79	638	439	339	0.67648	0.44299	0.619908	4.73142	5.14612	1.61677	2.02e-10	2.96565	up
	NewGene_19400	20	11	11	143	116	99	0.751011	0.457813	0.284997	5.98242	5.81863	3.69892	3.53e-09	3.28384	up
	NewGene_19407	164	70	240	1295	969	914	1.14419	0.563312	1.40154	9.55028	7.86154	4.28715	8.59e-10	2.94478	up
	NewGene_19406	11	16	25	280	59	87	0.134971	0.250345	0.315291	7.87155	1.87187	2.13122	7.68e-05	3.25991	up
	NewGene_19405	32	35	23	434	499	418	0.349019	0.380729	0.21234	4.98034	11.9577	5.16789	5.72e-27	4.07107	up
	Zm00001eb069550	0	0	0	214	217	427	0	0	0	1.30976	1.41903	2.13208	6.97e-17	10.6629	up
	Zm00001eb013030	68	50	57	92	193	148	1.1762	0.970475	0.853071	1.59812	3.58342	2.09155	0.00226999	1.4591	up
	Zm00001eb297860	1818	1344	2248	574	443	801	33.1865	27.3429	35.4059	10.4218	8.57057	11.8303	1.66e-09	-1.4718	down
	NewGene_9922	45	46	47	0	0	0	0.883976	1.0071	0.795468	0	0	0	6.7e-08	-7.83997	down
	NewGene_8039	90	108	70	459	392	623	2.37551	3.07165	1.51171	13.6541	12.4267	15.1762	2.8e-20	2.55668	up
	NewGene_8038	23	21	23	257	133	252	1.0485	1.06853	0.923649	11.9506	6.58765	9.54572	2.1e-15	3.38302	up
	Zm00001eb083810	204	160	219	371	272	684	1.97866	1.69871	1.84459	3.56414	2.83389	5.43513	3.11e-05	1.2422	up
	NewGene_11388	110	145	108	16	12	37	0.72026	0.957555	0.620041	0.08969	0.071012	0.185116	4.99e-07	-2.45294	down
	Zm00001eb293930	1	0	1	49	49	63	0.001373	0	0.001351	1.34028	1.4243	1.41309	2.26e-07	6.45738	up
	NewGene_19381	13	4	8	89	52	67	0.183415	0.070578	0.095868	1.47952	0.903128	0.897529	2.94e-06	3.23207	up
	NewGene_19383	207	104	122	0	0	0	10.6599	5.87249	5.41166	0	0	0	2.17e-12	-9.47497	down
	NewGene_12658	35	30	36	447	263	151	0.983636	0.939826	0.876802	12.5579	7.85448	3.43795	1.26e-08	3.33637	up
	NewGene_13526	164	141	92	0	0	0	6.80382	6.50492	3.28891	0	0	0	3.66e-12	-9.36374	down
	NewGene_13528	0	0	0	441	393	363	0	0	0	17.178	16.3115	11.5066	3.09e-18	11.2542	up
	Zm00001eb008410	68	42	54	0	0	0	7.42346	5.10438	5.03844	0	0	0	1.79e-08	-8.0783	down
	Zm00001eb149810	94	72	69	12	19	37	1.66781	1.42317	1.06258	0.205576	0.34794	0.534875	0.000838387	-1.7389	down
	NewGene_19457	2755	2242	1635	62	48	102	32.5788	28.7684	17.6681	1.17754	0.937837	1.79532	1.73e-68	-4.89078	down
	NewGene_11079	111	82	162	0	0	0	3.52548	2.90455	4.45726	0	0	0	1.45e-11	-9.19323	down
	NewGene_11076	34	26	87	451	181	223	1.56859	1.3365	3.5915	21.358	8.9909	8.53727	3.32e-05	2.7478	up
	NewGene_15966	248	196	186	0	0	0	2.44483	1.69186	1.86982	0	0	0	7.81e-15	-10.0262	down
	NewGene_15967	5	8	9	202	158	284	0.148787	0.263963	0.221273	6.33829	5.29094	7.27433	2.51e-27	4.963	up
	NewGene_10247	4	0	2	533	265	268	0.029219	0	0.016983	8.00022	4.11856	3.48737	2.4e-20	7.68871	up
	NewGene_10244	170	133	204	14	15	22	3.30165	2.87888	3.43046	0.261639	0.310173	0.33622	9.45e-16	-3.20961	down
	NewGene_1262	62	49	53	2	6	0	1.80333	1.5717	1.35104	0.029604	0.159389	0	9.72e-05	-4.1083	down
	Zm00001eb193660	356	300	234	18	29	20	4.02187	3.72191	2.23624	0.201653	0.326317	0.200305	1.11e-17	-3.5791	down
	Zm00001eb317040	63	46	54	98	104	128	0.649179	0.513981	0.472598	1.01733	1.1399	1.07145	0.00134241	1.14334	up
	Zm00001eb155850	45	32	34	98	88	88	1.42236	1.12328	0.928702	3.18224	2.93072	2.20312	0.00145493	1.46591	up
	Zm00001eb309090	374	301	314	42	22	63	13.2153	11.8558	9.58167	1.47656	0.824369	1.79994	2.8e-17	-2.88776	down
	Zm00001eb394940	1095	554	1497	3269	4900	3267	32.9821	18.5941	38.9142	98.017	156.546	79.694	1.99e-06	2.05931	up
	Zm00001eb285440	337	409	472	52	150	30	7.69508	10.3937	9.29735	1.1644	3.62498	0.54689	0.00291282	-2.13642	down
	Zm00001eb056660	351	304	228	0	0	0	29.8513	28.6994	16.7041	0	0	0	3.2e-16	-10.5164	down
	NewGene_22236	95	95	69	944	453	227	1.17177	1.10712	0.806694	9.55632	4.47943	2.49658	4.68e-06	2.90741	up
	NewGene_22237	70	42	78	224	86	164	0.860486	0.765954	0.975217	3.18451	1.45747	2.11092	0.00838423	1.47806	up
	Zm00001eb220040	1755	1663	1149	0	0	0	26.6119	28.1051	15.0355	0	0	0	1.17e-24	-12.8898	down
	NewGene_1819	0	0	0	97	40	149	0	0	0	1.63756	0.705496	2.05175	1.88e-10	9.065	up
	Zm00001eb016050	0	0	6	310	133	157	0	0	0.09033	5.41928	2.47061	2.38289	1.31e-11	6.85038	up
	NewGene_5543	0	0	0	801	266	183	0	0	0	4.08405	1.44077	0.757997	3.37e-15	11.405	up
	NewGene_5540	5	3	4	663	636	558	0.059267	0.03822	0.037598	23.2497	26.1068	16.9099	1.37e-41	7.45016	up
	Zm00001eb126190	57	53	69	0	0	0	4.30056	4.46211	4.50676	0	0	0	5.44e-09	-8.21182	down
	Zm00001eb225930	55	43	59	0	0	0	3.81369	3.26538	3.4922	0	0	0	2.14e-08	-8.01934	down
	Zm00001eb051860	470	407	459	82	72	142	11.6546	11.1571	9.78359	1.98103	1.84225	2.75769	9.02e-21	-2.09501	down
	Zm00001eb049210	51	57	77	5	8	14	0.472474	0.598318	0.620153	0.046695	0.075387	0.103489	1.04e-05	-2.71159	down
	Zm00001eb045540	118	223	159	21	18	71	0.958716	2.00561	1.10587	0.167192	0.145834	0.462271	0.000120677	-2.21674	down
	NewGene_4631	249	296	204	3	0	3	4.19663	4.88831	2.70782	0.018378	0	0.027652	5.09e-21	-6.88108	down
	NewGene_6779	23	31	42	171	58	113	0.377167	0.526163	0.973161	2.11827	0.874099	1.13714	0.00182959	1.98691	up
	Zm00001eb432830	1336	808	1952	422	519	471	47.3605	31.9069	59.724	14.8726	19.5144	13.5117	0.00039466	-1.3698	down
	NewGene_6773	123	74	58	3	6	6	5.02189	3.40976	2.07652	0.090685	0.207736	0.169295	6.29e-09	-3.97232	down
	Zm00001eb182980	36	29	29	107	132	206	0.296671	0.268246	0.210122	0.894281	1.19072	1.39635	2.72e-11	2.32672	up
	Zm00001eb161110	109	99	157	20	30	41	1.22263	1.24245	1.52658	0.213781	0.358812	0.366449	1.04e-05	-1.91097	down
	Zm00001eb015240	1025	1775	746	254	171	614	8.80952	17.4682	5.44857	1.89683	1.25861	3.72391	0.000201015	-1.78781	down
	Zm00001eb336480	40	48	81	767	571	594	0.395815	0.615845	0.891778	9.95315	7.79111	5.86754	6.59e-20	3.68536	up
	Zm00001eb231510	38	32	66	126	168	89	0.89709	0.846458	1.36003	2.99622	4.26288	1.71199	0.0047833	1.7079	up
	Zm00001eb083380	831	848	1404	1822	2160	2850	25.8521	29.4025	37.7118	56.4779	71.3396	71.8503	3.63e-06	1.25725	up
	Zm00001eb276960	0	0	0	72	69	114	0	0	0	0.833555	0.853689	1.08568	3.09e-11	8.94189	up
	Zm00001eb002690	393	484	642	186	131	290	6.4597	8.86893	9.10244	3.03521	2.28236	3.8506	0.000114504	-1.25232	down
	Zm00001eb189910	1038	833	871	0	0	0	8.80297	7.86881	6.37017	0	0	0	1.85e-22	-12.1477	down
	NewGene_22571	0	0	0	106	68	136	0	0	0	12.1643	8.35327	12.7203	7.54e-12	9.22891	up
	Zm00001eb118980	271	211	276	75	90	142	5.01668	4.3479	4.40347	1.37333	1.75585	2.12642	5.23e-06	-1.21579	down
	Zm00001eb312080	953	628	1064	183	169	126	13.3073	9.81463	12.835	2.54911	2.51577	1.43016	2.5e-09	-2.2689	down
	Zm00001eb143790	520	585	539	219	183	297	7.3189	9.16212	6.53331	4.43494	3.30885	3.55765	9.72e-08	-1.13572	down
	Zm00001eb378130	14	14	30	112	79	96	0.74106	0.8022	1.36764	6.02543	4.52178	4.20737	1.37e-05	2.4636	up
	Zm00001eb262580	1229	891	564	0	0	0	39.3022	31.2324	15.287	0	0	0	4.93e-21	-12.117	down
	NewGene_18257	566	630	514	0	0	0	15.1715	18.8263	11.8822	0	0	0	8.07e-20	-11.4747	down
	NewGene_18258	93	90	50	0	0	0	3.53798	3.7961	1.6143	0	0	0	1.18e-09	-8.59854	down
	Zm00001eb370560	441	402	394	692	702	991	6.21898	6.29859	4.81471	9.6337	10.4178	11.2364	1.81e-11	1.05488	up
	Zm00001eb060220	640	458	413	95	134	231	3.05403	2.43448	1.70064	0.44717	0.673646	0.891374	9.05e-08	-1.65106	down
	Zm00001eb031120	428	400	659	221	75	176	5.60293	5.83643	7.45268	2.88092	1.03059	1.86848	0.00198885	-1.51854	down
	NewGene_16907	91	97	112	0	0	0	1.95832	2.43183	2.27063	0	0	0	2.41e-11	-8.96005	down
	NewGene_16900	221	234	352	0	3	0	5.51267	6.4757	7.68289	0	0.057594	0	1.95e-16	-7.94305	down
	Zm00001eb211030	49	51	61	160	138	239	0.474238	0.550546	0.505352	1.54181	1.40931	1.87178	1.33e-09	1.82917	up
	Zm00001eb103490	702	522	457	184	254	288	6.33683	5.25825	3.56134	1.63977	2.43457	2.10431	0.000137357	-1.09033	down
	NewGene_11025	207	114	129	833	324	291	0.61207	0.366935	0.320011	2.39317	0.989567	0.678522	0.00142078	1.92726	up
	NewGene_11026	0	0	0	115	129	197	0	0	0	1.65555	2.07872	2.38131	7.31e-14	9.7321	up
	NewGene_19614	0	0	0	59	46	81	0	0	0	1.32415	1.10436	1.48741	1.05e-09	8.49348	up
	Zm00001eb393560	0	0	0	2199	868	1761	0	0	0	33.8295	14.25	22.1812	2.12e-24	13.2338	up
	Zm00001eb016210	41	24	60	87	69	160	0.679016	0.438499	0.849409	1.43711	1.20553	2.14831	0.0072119	1.40622	up
	Zm00001eb027660	83	99	24	307	175	175	1.35769	1.8095	0.338877	5.03206	3.05653	2.33027	0.00734398	1.85263	up
	Zm00001eb411120	382	307	321	133	112	199	11.1467	8.94574	7.29052	3.74632	3.40081	4.4973	2.21e-06	-1.09213	down
	Zm00001eb176830	87	53	92	5	0	0	9.28373	6.21202	8.39541	0.472267	0	0	4.62e-06	-5.2972	down
	Zm00001eb256970	292	230	166	19	32	49	2.54735	2.23745	1.2494	0.157463	0.289142	0.340548	5.66e-11	-2.70984	down
	Zm00001eb418440	137	204	372	8	15	24	1.23745	2.06307	2.91083	0.065158	0.136017	0.172689	5.54e-12	-3.86196	down
	Zm00001eb111020	20429	15414	23662	5558	3414	4765	233.133	196.021	233.028	63.1255	41.3048	44.0221	1.27e-11	-1.95945	down
	Zm00001eb360810	99	116	131	29	14	34	1.89535	2.4614	2.15649	0.538968	0.278435	0.516343	8.47e-06	-2.07622	down
	NewGene_21590	128	108	75	8	11	36	1.22034	1.15977	0.583047	0.077022	0.080555	0.336095	4.36e-05	-2.50882	down
	NewGene_12591	133	137	55	273	230	536	1.8335	2.10589	0.653033	3.76645	4.30993	6.01968	0.000195267	1.71857	up
	Zm00001eb080070	175	143	234	346	421	428	3.66057	3.33457	4.22567	7.21638	9.33687	7.25339	5.78e-05	1.25917	up
	Zm00001eb360360	231	164	379	46	51	10	2.13399	1.68434	3.01788	0.415514	0.496125	0.074704	0.000805909	-2.57009	down
	Zm00001eb396520	287	213	310	918	872	1182	6.11618	5.02586	5.75575	18.7746	19.621	20.6302	2.16e-22	1.99944	up
	Zm00001eb350290	272	214	409	61	121	141	6.21675	5.38488	8.11107	1.19219	3.0324	2.28567	0.00137141	-1.36816	down
	Zm00001eb001120	38	45	63	103	80	122	0.547618	0.721343	0.793508	1.49553	1.23289	1.44086	0.00672005	1.17775	up
	Zm00001eb369520	1594	739	767	310	289	710	22.4017	10.9562	8.67956	3.90235	3.87694	7.01837	0.00300003	-1.19558	down
	NewGene_11982	214	192	175	357	337	463	3.2607	2.79161	2.19127	4.85419	5.00112	5.23228	3.94e-07	1.1097	up
	Zm00001eb189070	957	906	830	1489	1468	2044	8.65249	9.12837	6.47387	13.3992	14.0801	14.9637	4.72e-11	1.00382	up
	NewGene_6118	0	0	0	136	66	103	0	0	0	1.465	0.714585	0.89419	3.03e-11	9.26285	up
	Zm00001eb052160	0	1	0	356	282	487	0	0.022196	0	21.8525	18.4619	24.3636	1.33e-15	10.1297	up
	NewGene_1765	149	182	150	7	3	5	3.60305	4.91657	3.21123	0.231936	0.131791	0.161265	2.62e-18	-4.89002	down
	Zm00001eb167020	173	96	178	0	3	0	4.50101	2.76197	3.99044	0	0.076565	0	6.37e-12	-7.06369	down
	Zm00001eb247330	1036	1029	703	194	226	577	10.8671	12.1191	6.34484	2.01895	2.72203	4.9864	4.21e-05	-1.46512	down
	Zm00001eb170890	306	178	336	4	0	3	11.7877	7.60307	11.153	0.117813	0	0.083821	3.1e-21	-6.76161	down
	Zm00001eb058890	0	0	0	624	461	630	0	0	0	14.8915	11.7216	12.2292	2.04e-20	11.7374	up
	NewGene_22004	6	5	6	331	420	402	0.250303	0.22731	0.238881	15.3555	20.7863	15.1949	1.89e-38	6.23031	up
	Zm00001eb136370	198	104	281	42	47	57	5.14602	2.99687	6.30315	1.07743	1.29472	1.19226	0.000100569	-1.8634	down
	Zm00001eb315260	139	123	166	65	30	38	1.80102	1.77527	1.86289	0.831665	0.404461	0.394545	0.00481378	-1.50909	down
	Zm00001eb245220	232	189	310	71	101	120	4.80626	4.37815	5.53958	1.44645	2.21059	2.0081	0.000433591	-1.20969	down
	Zm00001eb129230	147	151	208	0	1	22	5.58345	6.40053	6.84654	0	0.027927	0.651096	1.54e-05	-4.63824	down
	Zm00001eb426970	118	91	104	487	599	630	2.2164	1.9074	1.69061	7.07539	10.285	8.40438	1.38e-24	2.59315	up
	Zm00001eb206500	840	725	925	2047	1574	2997	6.95667	6.69071	6.61332	16.8854	13.8288	20.1089	6.96e-16	1.49998	up
	Zm00001eb082840	242	170	176	404	383	418	3.16522	2.47013	1.9812	5.25974	5.3224	4.43521	5.06e-05	1.18661	up
	NewGene_4403	46	104	177	0	0	0	1.48345	3.69593	4.5576	0	0	0	6.26e-10	-9.08956	down
	Zm00001eb339600	55	36	61	122	157	131	3.20832	2.37494	3.10192	7.13551	9.83165	6.26699	0.000283594	1.59919	up
	Zm00001eb340410	168	114	304	315	446	527	12.9086	9.76124	20.2132	24.1298	36.413	32.8447	0.00402074	1.25833	up
	Zm00001eb086100	36	45	61	154	109	458	0.404525	0.528023	0.563916	1.85146	1.41015	4.49686	1.04e-05	2.31849	up
	Zm00001eb087270	57	57	43	104	101	184	2.54555	2.84056	1.65187	4.64994	4.81667	6.70394	9.64e-05	1.38299	up
	Zm00001eb066980	150	173	187	813	726	1003	2.01232	2.59075	2.16721	10.9028	10.3734	10.9368	4.22e-30	2.4345	up
	Zm00001eb385970	273	163	194	17	36	40	4.04467	2.69267	2.48011	0.209665	0.55606	0.470807	4.02e-10	-2.65224	down
	Zm00001eb142710	6521	4624	5259	1203	1206	2551	83.1424	64.476	57.2406	15.1701	15.9	25.6216	6.95e-15	-1.66956	down
	Zm00001eb043770	1249	767	870	1342	1516	3120	11.413	7.75729	6.9005	12.2076	14.6967	22.8744	5.87e-05	1.1043	up
	Zm00001eb248530	57	61	58	0	0	0	0.905697	1.07955	0.790625	0	0	0	5.74e-09	-8.19227	down
	NewGene_20545	16	21	3	140	130	222	0.15105	0.216062	0.016409	1.31767	1.31064	1.70392	6.7e-09	3.69402	up
	NewGene_20548	50	59	63	0	0	0	0.646485	1.24402	0.959019	0	0	0	8.54e-09	-8.15987	down
	Zm00001eb354590	0	0	0	130	77	67	0	0	0	2.66601	1.67505	1.1193	1.68e-10	9.15906	up
	Zm00001eb317810	12029	9961	20445	26846	23792	26025	238.96	220.474	349.998	530.082	500.531	418.99	0.00323913	1.01293	up
	Zm00001eb301500	580	786	1448	422	258	366	10.3542	15.6326	22.3174	7.49871	4.88421	5.2847	0.0049828	-1.28189	down
	NewGene_12944	0	0	0	91	55	117	0	0	0	3.45818	2.21067	3.63866	5.38e-11	8.9883	up
	NewGene_18868	65	76	94	5	13	5	0.34044	0.441152	0.421101	0.025721	0.069382	0.019706	6.73e-06	-3.17428	down
	Zm00001eb219010	8	10	10	54	81	92	0.544715	0.800586	0.603678	3.94393	6.32107	5.47467	8.05e-09	3.12872	up
	Zm00001eb038750	0	0	0	484	325	341	0	0	0	13.2832	9.38725	7.54029	1.05e-17	11.2009	up
	Zm00001eb099440	256	187	115	21	41	71	3.1565	2.57136	1.22117	0.255197	0.5347	0.708454	0.000101613	-2.02225	down
	Zm00001eb220380	218	159	194	57	76	78	2.76694	2.2568	2.12397	0.716914	1.02066	0.801878	8.46e-05	-1.3029	down
	Zm00001eb222400	4	26	2	194	101	299	0.039644	0.28161	0.015991	2.13068	1.17555	2.63252	2.96e-06	4.2227	up
	Zm00001eb300670	2094	1444	3600	464	317	540	39.4222	30.2913	58.4841	8.67877	6.31887	8.22595	2.32e-10	-2.31047	down
	Zm00001eb173350	2159	2160	1918	796	756	1288	28.1002	31.3232	21.5423	10.3024	10.4302	13.5718	1.29e-11	-1.05077	down
	NewGene_13953	33	9	34	274	101	142	0.38789	0.116613	0.339944	3.21475	1.25945	1.35344	2.3e-05	2.97707	up
	Zm00001eb033030	1157	1268	1707	261	271	735	15.9049	19.431	20.2591	3.57325	3.94038	8.18457	3.75e-07	-1.69503	down
	Zm00001eb324600	319	189	191	66	84	143	3.28397	2.16331	1.69688	0.672036	0.913162	1.18521	0.00156094	-1.1769	down
	NewGene_19802	0	0	0	75	51	139	0	0	0	0.79952	0.549025	1.1792	8.9e-11	8.95294	up
	Zm00001eb301480	399	328	706	224	109	225	2.73469	2.49866	4.16668	1.52324	0.787355	1.2432	0.00695439	-1.23736	down
	Zm00001eb348460	948	321	736	18	10	21	11.5043	4.33218	7.7079	0.217377	0.128672	0.200412	2.93e-27	-5.23286	down
	Zm00001eb235580	395	426	327	14	16	22	5.64002	6.77622	4.21812	0.163328	0.197835	0.21471	3.56e-37	-4.36895	down
	Zm00001eb293780	1312	1177	913	270	521	417	9.49125	9.48599	5.69794	1.94048	3.99682	2.44119	0.000157631	-1.34829	down
	Zm00001eb397100	1172	1258	1089	80	113	213	13.1899	15.8017	10.6321	0.891425	1.36587	1.96176	5.22e-31	-3.06969	down
	NewGene_18044	14	12	12	56	51	71	0.750996	0.765288	0.795417	3.17954	3.07241	3.29345	5.16e-06	2.34491	up
	Zm00001eb117440	48	57	57	0	0	7	1.63467	2.15077	1.66811	0	0	0.16761	8.49e-05	-4.64288	down
	Zm00001eb053210	211	205	200	307	418	551	2.41244	2.64996	1.98694	3.54154	5.08772	5.13804	5.83e-07	1.14788	up
	NewGene_10548	2040	2029	2737	519	239	253	17.793	19.3908	20.1223	5.00633	2.54444	1.85475	5.11e-09	-2.5483	down
	NewGene_9414	32	24	12	49	85	111	0.203603	0.169347	0.061433	0.309841	0.572401	0.573577	0.00119014	1.93634	up
	NewGene_9416	108	133	388	0	0	0	1.08162	1.39098	3.1175	0	0	0	2.09e-12	-10.0212	down
	Zm00001eb404290	146	131	104	328	251	456	1.56827	1.57079	0.961765	3.51188	2.86817	3.97417	1.88e-08	1.53529	up
	NewGene_9412	23	13	15	76	61	85	0.430133	0.264514	0.23352	1.45022	1.22632	1.30997	7.69e-06	2.25462	up
	Zm00001eb290460	551	640	480	7	18	12	7.08734	9.18182	5.33148	0.078792	0.242145	0.122001	2.65e-38	-5.37416	down
	Zm00001eb301990	202	232	455	0	4	0	7.07805	9.06731	13.7905	0	0.116557	0	5.34e-16	-7.63371	down
	Zm00001eb404430	266	197	146	20	27	41	4.5147	3.81891	2.17891	0.332459	0.496143	0.50629	3.25e-11	-2.70478	down
	NewGene_21940	90	87	48	0	0	0	1.27907	1.62635	0.546158	0	0	0	1.71e-09	-8.54814	down
	Zm00001eb191940	1375	1042	1047	340	280	776	13.6085	11.729	8.86294	3.4158	3.05326	6.45802	1.67e-05	-1.28063	down
	Zm00001eb192910	8800	11638	17438	6899	3262	4537	52.0898	76.9762	88.096	40.9536	20.7439	21.8408	0.00695067	-1.197	down
	Zm00001eb168660	7	11	10	138	111	270	0.204151	0.352324	0.251035	4.25379	3.63681	6.78128	1.03e-18	4.25603	up
	Zm00001eb285730	7869	5736	10242	750	1198	1312	65.7331	53.4412	73.8358	6.24045	10.6118	8.87536	9.22e-23	-2.74782	down
	Zm00001eb361750	195	163	122	296	311	546	1.66435	1.72603	0.960493	2.5076	2.90535	3.93588	1.92e-06	1.33964	up
	Zm00001eb206340	63	41	55	103	101	145	2.29906	1.63525	1.71569	3.72088	3.90121	4.29157	0.000395593	1.24806	up
	NewGene_21369	1367	771	1180	4084	2008	2420	8.67726	4.8944	4.92073	23.9473	11.7901	11.0444	0.000206631	1.55563	up
	Zm00001eb162230	588	476	559	1315	1274	1951	11.7196	10.5636	9.71314	25.5348	26.1451	30.62	6.3e-31	1.58718	up
	Zm00001eb188500	9	7	9	61	46	64	0.183174	0.152804	0.160906	1.28233	1.02492	1.1108	7.52e-07	2.90663	up
	Zm00001eb283290	321	365	751	32	9	18	5.43171	6.88443	10.9788	0.534643	0.161603	0.245557	2.31e-14	-4.4432	down
	Zm00001eb258710	25	45	18	62	102	87	0.607822	1.22443	0.370372	1.49423	2.63674	1.72523	0.00948556	1.6384	up
	Zm00001eb074200	151	158	117	35	51	94	6.03877	7.07164	4.03386	1.37031	2.17006	3.04239	0.00432004	-1.19524	down
	NewGene_1148	76	76	132	32	24	42	1.67929	1.84893	2.51349	0.697003	0.557151	0.74663	0.00382555	-1.43185	down
	Zm00001eb371310	3	0	0	67	45	69	0.034483	0	0	1.09568	0.778619	0.910022	1.04e-07	6.05669	up
	NewGene_7290	118	98	143	0	0	0	3.96538	3.68757	4.09728	0	0	0	4.44e-12	-9.21317	down
	Zm00001eb407270	6	0	0	151	150	115	0.112223	0	0	3.34287	3.54059	2.06236	6.85e-11	6.32605	up
	Zm00001eb349860	184	211	151	50	88	97	2.97531	3.81528	2.10808	0.80476	1.51358	1.26703	0.00551167	-1.11519	down
	Zm00001eb042860	795	719	784	238	284	420	7.85214	7.99456	6.77785	2.33756	2.92345	3.39494	1.59e-12	-1.19438	down
	Zm00001eb257130	198	177	121	47	72	48	4.72886	4.7035	2.50185	1.11144	1.8231	0.92701	0.00462691	-1.40006	down
	Zm00001eb274630	120	103	135	224	162	362	2.62394	2.49623	2.54178	4.879	3.75682	6.41969	0.000186744	1.13609	up
	Zm00001eb214250	14	16	36	74	91	145	0.600755	0.741288	1.32568	3.18725	4.13946	5.08296	2.47e-05	2.31278	up
	Zm00001eb367750	5	0	0	112	130	169	0.08831	0	0	2.22102	2.74631	2.71411	6.01e-14	6.48524	up
	Zm00001eb407490	684	573	871	148	108	324	7.54762	6.97282	8.36846	1.55191	1.19976	2.7612	3.61e-08	-1.84342	down
	Zm00001eb277280	1017	1015	588	166	396	332	18.6422	20.736	9.29552	3.01234	7.68633	4.92595	0.00119375	-1.42483	down
	NewGene_10952	89	87	96	0	0	5	0.808662	0.874512	0.750953	0	0	0.03069	1.04e-09	-5.77149	down
	Zm00001eb036750	2553	3277	2913	798	1100	1182	49.2286	70.4521	48.4924	15.3144	22.4202	18.3229	7.51e-09	-1.38691	down
	NewGene_1981	0	0	0	241	152	310	0	0	0	5.07318	3.23984	4.51872	9.98e-16	10.4089	up
	Zm00001eb107040	6867	6459	5986	2938	1300	2268	28.5642	29.9401	21.4878	12.1628	5.73114	7.63626	5.96e-05	-1.42226	down
	NewGene_937	0	0	0	192	212	244	0	0	0	3.12542	3.67906	3.23873	9.76e-16	10.3266	up
	Zm00001eb270810	383	315	583	33	52	65	3.92163	3.40758	5.00034	0.448137	0.753195	0.718073	1.61e-16	-2.99079	down
	Zm00001eb384280	1579	1813	3817	1144	701	757	28.3215	36.2906	59.4112	20.2343	13.2135	10.8965	0.00752688	-1.28706	down
	Zm00001eb037930	132	148	141	11	12	37	1.57142	1.95856	1.44771	0.121955	0.148038	0.348556	5.86e-09	-2.79646	down
	Zm00001eb417060	28	28	25	1292	942	1494	0.314356	0.358402	0.243946	15.9399	13.2022	14.6866	1.17e-91	5.64074	up
	NewGene_3159	149	320	123	0	0	0	2.85995	6.8661	2.0377	0	0	0	7.28e-13	-9.96491	down
	NewGene_3158	70	127	60	0	0	0	1.3989	2.86446	1.04132	0	0	0	9.22e-10	-8.75527	down
	Zm00001eb272550	16	16	17	60	79	120	0.31952	0.353692	0.285926	1.18786	1.67082	1.94729	4.24e-08	2.4831	up
	Zm00001eb249580	1883	1748	3236	582	426	934	34.2973	35.4679	50.8604	10.535	8.21317	13.7694	2.08e-08	-1.74706	down
	Zm00001eb003440	1091	653	395	44	90	121	9.8092	6.72813	3.15233	0.395558	0.897903	0.905769	1.01e-10	-2.98664	down
	Zm00001eb199050	873	252	139	24	34	142	7.2227	2.32365	0.978929	0.19394	0.286599	0.945423	0.000820519	-2.70372	down
	NewGene_7125	162	113	123	0	0	0	1.29885	1.00511	0.847896	0	0	0	1.42e-12	-9.3604	down
	NewGene_5651	0	0	0	75	87	89	0	0	0	0.764152	0.94175	0.731142	4.47e-11	8.97006	up
	NewGene_5655	42	48	67	0	0	4	0.453751	0.577724	0.62583	0	0	0.026584	3.98e-06	-5.32142	down
	Zm00001eb136500	567	650	99	24	16	85	16.0137	20.4668	2.39855	0.672361	0.476169	1.94634	7.96e-06	-3.45672	down
	Zm00001eb330390	9	16	13	128	414	237	0.092314	0.191996	0.115313	1.44088	4.95722	2.13524	2.49e-13	4.51663	up
	Zm00001eb294370	472	417	489	4	48	5	8.69219	8.55057	7.77451	0.069688	0.937218	0.072601	1.75e-06	-4.32228	down
	Zm00001eb415000	618	451	448	138	145	267	10.2616	8.32496	6.44273	2.27967	2.57531	3.58291	1.84e-08	-1.38863	down
	NewGene_8303	116	128	134	21	16	13	1.13736	1.40478	1.13042	0.26389	0.184739	0.114137	2.33e-08	-2.75287	down
	NewGene_8300	0	0	0	58	65	86	0	0	0	1.87378	2.25706	2.27313	2.4e-10	8.67446	up
	Zm00001eb073400	2582	2726	3611	5101	4740	7022	66.2395	77.933	79.9416	130.278	128.987	145.885	1.26e-07	1.02656	up
	Zm00001eb121860	0	0	0	307	395	330	0	0	0	7.70896	10.5821	6.74794	1.47e-17	11.0302	up
	NewGene_6688	316	192	224	0	0	0	6.7323	4.40191	4.03843	0	0	0	2.75e-15	-10.2363	down
	NewGene_6689	67	64	49	0	0	0	1.3043	1.38949	0.816902	0	0	0	6.09e-09	-8.22397	down
	Zm00001eb066820	904	598	1273	1717	2311	1892	27.4314	20.217	33.3345	51.8732	74.3981	46.4877	0.000601409	1.26637	up
	NewGene_17354	124	100	62	566	463	386	5.29593	4.44048	2.36668	26.19	23.8351	14.7285	8.34e-09	2.49594	up
	Zm00001eb189240	3730	3332	3509	822	943	1665	54.5144	54.2617	44.2524	11.9512	14.6075	19.7036	1.53e-21	-1.55498	down
	Zm00001eb118120	118	331	63	18	17	28	2.06083	6.48336	0.948543	0.310929	0.313864	0.398474	6.41e-05	-2.96787	down
	Zm00001eb000680	73	38	72	7	12	11	2.35232	1.34723	2.00877	0.1717	0.419368	0.28528	0.000116737	-2.47212	down
	Zm00001eb220900	119	129	111	14	18	25	1.67389	2.01724	1.35237	0.195172	0.264671	0.2749	3.3e-10	-2.56335	down
	Zm00001eb048510	55	67	51	92	130	195	0.992221	1.34334	0.798037	1.6492	2.49326	2.86983	0.000387206	1.34172	up
	Zm00001eb215580	36	78	52	290	235	366	0.743183	1.62431	0.75564	4.92105	4.1321	4.89675	3.01e-10	2.51862	up
	Zm00001eb152820	24	42	47	115	147	229	0.233962	0.461172	0.406092	1.14519	1.56006	1.85842	2e-07	2.1906	up
	Zm00001eb102930	378	240	334	437	625	701	17.0583	12.0632	13.0388	19.5917	30.0063	25.7287	0.000272681	1.01524	up
	Zm00001eb041880	635	654	469	159	240	341	5.10757	5.86532	3.25406	1.27079	2.04499	2.22001	7.52e-05	-1.17087	down
	Zm00001eb212800	383	326	257	0	26	7	2.46889	2.33521	1.42615	0	0.170808	0.034815	1.56e-06	-4.66652	down
	NewGene_17563	675	381	564	210	50	90	16.0637	9.85989	11.3476	7.71586	1.35561	2.47917	0.00127137	-2.00102	down
	Zm00001eb151320	237	156	106	0	0	0	5.2841	3.86448	2.09088	0	0	0	7.88e-13	-9.68715	down
	Zm00001eb074990	7	26	14	117	82	145	0.070035	0.296297	0.12368	1.20621	0.901367	1.21626	1.48e-06	2.95336	up
	Zm00001eb333200	167	179	246	449	304	385	4.91172	5.86165	6.26014	13.1897	9.50163	9.19412	0.00252144	1.09476	up
	Zm00001eb412060	165	151	138	0	0	0	8.21311	8.36874	5.95286	0	0	0	2.44e-13	-9.55668	down
	Zm00001eb157070	1858	1622	1991	3934	2406	3694	14.3848	13.6706	13.0883	30.0305	20.0532	23.227	0.000167576	1.01409	up
	Zm00001eb328640	207	164	201	388	443	684	2.1045	1.85382	1.76344	3.92322	4.78109	5.63628	3.66e-14	1.49652	up
	NewGene_14124	0	0	10	233	152	200	0	0	0.091206	2.85549	1.96832	1.97144	5.47e-09	6.03553	up
	Zm00001eb352470	76	162	52	0	6	24	1.20256	2.81307	0.668407	0	0.087156	0.302736	0.00281046	-3.40532	down
	NewGene_14921	0	0	0	1511	986	1543	0	0	0	14.4463	10.2942	12.1661	7.28e-25	12.9658	up
	NewGene_17681	523	387	374	0	0	0	3.66473	2.94149	2.08255	0	0	0	2.86e-18	-11.0519	down
	NewGene_16563	0	0	0	332	240	345	0	0	0	5.02137	3.68112	3.78162	3.09e-17	10.8288	up
	Zm00001eb154520	158	129	144	31	41	45	2.00788	1.82624	1.5721	0.391695	0.550102	0.458567	4.25e-07	-1.76015	down
	NewGene_7482	80	49	116	350	241	316	3.31878	2.25117	4.19014	14.8458	10.8641	10.9866	1.54e-06	2.04601	up
	NewGene_7487	99	83	98	0	0	0	2.65099	2.80808	2.2995	0	0	0	4.33e-11	-8.85614	down
	Zm00001eb125930	717	511	551	138	100	258	8.24701	6.54218	5.46791	1.5714	1.21709	2.40285	6.95e-10	-1.78583	down
	Zm00001eb014670	159	115	95	0	0	0	6.73847	5.45099	3.47259	0	0	0	5.59e-12	-9.2532	down
	Zm00001eb284690	7	4	0	298	175	147	0.055705	0.032999	0	2.3625	1.47789	0.950072	1.04e-13	6.02957	up
	Zm00001eb040560	243	208	149	22	32	55	5.78113	5.52394	3.0625	0.50065	0.804918	1.04486	2.15e-09	-2.39664	down
	Zm00001eb305380	213	126	114	15	16	58	2.78527	1.83564	1.28024	0.192381	0.224586	0.610725	3.96e-05	-2.35447	down
	Zm00001eb266530	4	0	0	497	486	591	0.09329	0	0	14.8799	15.5087	14.3775	1.36e-27	8.75582	up
	NewGene_21754	475	712	576	0	0	0	2.97525	4.15294	3.0388	0	0	0	1.47e-19	-11.5246	down
	Zm00001eb259670	33	44	25	72	155	105	0.645827	0.97537	0.421284	1.41943	3.25736	1.68298	0.00142165	1.85363	up
	Zm00001eb401280	994	892	727	0	0	0	13.0214	13.0318	8.21551	0	0	0	5.92e-22	-12.082	down
	Zm00001eb000720	270	245	365	67	77	159	2.94234	2.97618	3.43531	0.719059	0.886892	1.39836	7.98e-06	-1.48527	down
	NewGene_20010	0	0	0	185	170	88	0	0	0	6.31924	6.18632	2.43679	2.39e-12	9.87681	up
	NewGene_5246	225	90	352	4	8	8	4.00067	1.78312	5.40677	0.070136	0.141384	0.101597	2.49e-13	-4.93114	down
	Zm00001eb090530	360	267	200	0	0	0	21.1979	17.5097	10.1211	0	0	0	1.22e-15	-10.4184	down
	NewGene_8460	191	185	296	0	0	0	3.61947	3.90315	4.8354	0	0	0	9.56e-15	-10.1194	down
	Zm00001eb009640	1455	667	520	179	263	488	10.3619	5.28659	3.19426	1.26312	1.9802	2.81025	0.00198634	-1.44822	down
	Zm00001eb400570	135	211	154	22	34	93	1.19904	2.0964	1.18278	0.193345	0.318879	0.669575	0.00113406	-1.76608	down
	Zm00001eb434210	5486	5485	7770	1737	1415	1898	85.474	95.2381	104.483	26.9286	23.3666	23.9421	4.13e-14	-1.75924	down
	Zm00001eb257300	72	58	61	8	13	21	1.93507	1.74217	1.4	0.197827	0.368754	0.447269	8.93e-05	-2.11145	down
	Zm00001eb419870	1494	1497	2020	349	537	628	18.2788	20.4972	21.0041	4.25652	6.97505	6.18445	1.36e-10	-1.61833	down
	Zm00001eb246590	1100	1002	1311	22	88	47	17.9624	18.0847	18.4015	0.32611	1.51832	0.614017	3.74e-18	-4.27445	down
	NewGene_16330	0	0	0	130	119	120	0	0	0	2.9694	3.01547	2.26804	9.97e-13	9.54293	up
	Zm00001eb348960	591	425	1015	62	73	100	14.7237	11.8419	21.8883	1.61309	2.03712	2.02794	1.6e-15	-2.99995	down
	Zm00001eb198200	418	1116	457	155	179	318	4.43517	13.2122	4.18636	1.63392	2.01545	2.73069	0.00158903	-1.57399	down
	NewGene_7264	117	158	113	214	341	368	0.891153	1.11947	0.654157	1.37376	2.62684	2.12303	0.000107764	1.35752	up
	Zm00001eb270990	246	332	212	82	85	150	2.64943	4.00254	1.88373	0.838704	0.947003	1.30701	0.000284626	-1.25141	down
	Zm00001eb378640	184	176	157	28	40	96	1.70646	1.8122	1.24053	0.342472	0.51981	0.847754	0.000158512	-1.63923	down
	Zm00001eb391720	1973	1435	4443	254	152	288	23.5288	19.0719	45.7253	3.0039	1.91195	2.7805	2.06e-14	-3.37929	down
	Zm00001eb094460	53	46	78	96	164	130	1.96818	1.88392	2.48921	3.55833	6.46274	3.92297	0.00786427	1.29606	up
	Zm00001eb080790	97	130	195	26	8	27	2.31497	3.45745	4.01722	0.608611	0.184379	0.510994	5.59e-06	-2.69829	down
	Zm00001eb412300	0	0	0	73	74	83	0	0	0	1.93438	2.10333	1.80241	9.96e-11	8.84069	up
	Zm00001eb019580	12	27	27	128	135	176	0.120528	0.320232	0.24833	1.4124	1.53537	1.59567	8.12e-10	2.83909	up
	NewGene_10007	854	783	706	5	0	0	11.9562	11.6884	8.1471	0.04075	0	0	1.95e-34	-8.75361	down
	Zm00001eb331160	130	133	164	744	608	696	4.67065	5.35098	5.09217	26.7156	23.2501	20.3176	1e-17	2.41286	up
	Zm00001eb273500	95	123	230	0	0	0	9.46424	13.6997	19.8375	0	0	0	4.83e-12	-9.5368	down
	Zm00001eb018180	405	318	213	0	0	8	3.65966	3.19692	1.66058	0	0	0.053153	7.67e-18	-6.90075	down
	Zm00001eb121670	210	221	202	0	0	0	16.012	18.7536	13.252	0	0	0	5.77e-15	-10.0389	down
	NewGene_19695	0	0	0	90	66	87	0	0	0	5.8064	4.45824	4.57572	7.93e-11	8.92233	up
	Zm00001eb061170	2892	2739	2461	4621	4572	7942	27.222	28.7292	19.9905	43.2942	45.6429	60.5312	3.38e-15	1.16121	up
	Zm00001eb110040	116	169	208	23	8	40	1.38169	2.24819	2.14445	0.267429	0.097464	0.382721	1.12e-06	-2.76706	down
	NewGene_16761	134	399	75	0	0	0	1.06157	3.31555	0.5045	0	0	0	1.85e-11	-10.0165	down
	NewGene_16767	0	0	0	94	62	98	0	0	0	1.69897	1.31918	1.63696	5.56e-11	8.97106	up
	Zm00001eb075630	5454	3337	3317	1105	1219	2027	111.696	76.1508	58.6087	22.5147	26.4719	33.6051	1.26e-08	-1.38929	down
	Zm00001eb382760	20	14	15	62	67	85	0.567623	0.442667	0.367171	1.79334	2.09239	2.00767	2.09e-06	2.24748	up
	NewGene_399	77	47	48	0	0	0	2.25734	1.54115	1.21556	0	0	0	1.43e-08	-8.14758	down
	NewGene_18776	0	0	0	219	294	275	0	0	0	2.93679	4.14011	2.685	2.13e-16	10.6243	up
	Zm00001eb022700	0	0	0	126	159	158	0	0	0	2.56813	3.45956	2.61438	1.06e-13	9.78873	up
	Zm00001eb191060	509	422	293	132	106	304	4.27726	3.9551	2.12382	1.10104	0.943477	2.06918	0.0037959	-1.14997	down
	Zm00001eb115560	300	239	289	14	10	4	4.55125	4.03548	3.78373	0.202281	0.160163	0.047039	3.61e-18	-4.68325	down
	NewGene_6913	0	0	0	113	95	169	0	0	0	1.70471	2.25457	2.36723	4.76e-13	9.50544	up
	Zm00001eb014470	175	108	121	27	38	59	1.4286	0.98851	0.856429	0.219314	0.330546	0.378079	7.13e-05	-1.61841	down
	NewGene_9727	14	7	13	63	74	212	0.298344	0.176619	0.254053	1.42118	1.76313	3.88624	1.47e-08	3.36526	up
	NewGene_6916	61	37	75	0	0	0	1.22077	0.827879	1.29904	0	0	0	1.96e-08	-8.15315	down
	NewGene_6917	50	58	55	7	2	10	1.12496	1.46146	1.08073	0.157589	0.045791	0.220106	1.68e-05	-3.03997	down
	Zm00001eb108350	0	12	0	66	49	118	0	0.086314	0	0.420896	0.334942	0.613559	0.00309933	4.26747	up
	Zm00001eb403510	871	854	841	348	333	507	40.7947	44.5922	33.9972	16.2019	16.5118	19.2092	4.96e-11	-1.011	down
	Zm00001eb172420	8077	5795	3686	462	432	1602	116.147	92.8658	45.7315	6.61048	6.57383	18.6521	5.66e-11	-2.84106	down
	Zm00001eb320430	1533	1339	1256	440	399	1038	12.7639	12.4246	9.02357	3.64385	3.51752	6.99624	6.63e-05	-1.10864	down
	Zm00001eb203810	78	57	76	205	378	124	1.09791	0.895756	0.932792	2.89571	5.70399	1.41973	0.00121071	1.99001	up
	Zm00001eb397610	785	751	723	310	214	392	6.82218	7.25806	5.42484	2.69333	1.98612	2.78385	7.36e-08	-1.20197	down
	Zm00001eb218940	0	0	0	59	50	72	0	0	0	1.10702	1.00228	1.09729	1.17e-09	8.47497	up
	Zm00001eb324220	96	86	152	15	30	27	2.4195	2.41999	3.3157	0.375599	0.787091	0.542744	7.18e-05	-2.08527	down
	Zm00001eb214730	83	42	89	176	203	300	1.88667	1.06196	1.75535	4.00512	4.92132	5.56842	1.56e-06	1.77125	up
	Zm00001eb205910	661	830	940	60	27	113	11.5354	16.1601	14.171	1.04206	0.498601	1.59858	2.95e-19	-3.5791	down
	Zm00001eb110520	934	967	1761	2280	2381	3406	47.3287	54.6535	77.0639	115.111	128.083	139.886	3.46e-05	1.2466	up
	Zm00001eb056740	139	139	174	0	0	3	2.74286	3.06357	3.0082	0	0	0.056079	4.43e-13	-7.17718	down
	NewGene_3343	195	196	131	0	9	21	5.00814	4.42936	2.38139	0	0.16332	0.323167	4.91e-07	-4.15959	down
	Zm00001eb388300	169	193	185	32	50	58	2.18423	2.77551	2.06455	0.410393	0.679131	0.604528	6.12e-08	-1.86444	down
	Zm00001eb402440	89	79	57	169	103	241	1.84904	1.82946	1.03191	3.52195	2.27601	4.07738	0.00176891	1.26613	up
	Zm00001eb010440	115	190	74	22	13	31	1.02503	1.88625	0.562327	0.189424	0.118179	0.217129	3.32e-05	-2.46048	down
	Zm00001eb274610	7	0	0	65	55	118	0.118597	0	0	1.18349	1.06053	1.68194	4.33e-06	5.18182	up
	Zm00001eb051290	94	77	75	33	22	44	1.52446	1.39739	1.0532	0.526492	0.36731	0.575587	0.00614144	-1.21792	down
	Zm00001eb390620	163	141	200	321	403	444	3.50201	3.37784	3.71215	6.88697	9.21961	7.75031	6.23e-07	1.34287	up
	Zm00001eb321280	3	0	6	1118	1024	1496	0.035005	0	0.087345	20.409	19.794	21.6855	3.87e-60	8.77321	up
	Zm00001eb284080	764	699	701	176	269	440	6.94445	7.08336	5.51049	1.57789	2.59684	3.23323	2.6e-06	-1.228	down
	NewGene_6430	136	126	124	0	0	0	1.86769	1.83242	1.43766	0	0	0	1.3e-12	-9.32234	down
	NewGene_22201	0	0	0	241	150	164	0	0	0	1.69829	1.12591	0.938775	4.28e-14	10.1499	up
	NewGene_21656	42	37	72	0	0	0	0.552083	0.538866	0.823356	0	0	0	8.28e-08	-7.96262	down
	NewGene_21650	245	174	268	0	0	0	3.96468	2.83347	3.29733	0	0	0	4.23e-15	-10.1465	down
	NewGene_13394	8	19	28	211	91	152	0.08964	0.214814	0.28251	2.17557	0.975261	1.32801	7.64e-07	3.19268	up
	Zm00001eb005760	105	34	81	191	213	250	2.72315	0.984378	1.81555	4.94439	5.88425	5.26825	0.000267048	1.71878	up
	NewGene_20015	0	5	2	192	253	65	0	0.177185	0.061158	6.81718	9.53642	1.85836	2.02e-10	6.42634	up
	NewGene_5167	0	0	0	89	71	81	0	0	0	3.11227	2.62286	2.30323	9.1e-11	8.92232	up
	NewGene_5162	87	67	67	20	25	41	4.85881	4.15751	3.19921	1.0659	1.43837	1.83002	0.00524165	-1.28006	down
	NewGene_5163	26	22	59	315	119	138	0.955433	0.897244	1.89631	11.8043	4.75057	4.1918	0.000121196	2.63374	up
	Zm00001eb080360	38	30	24	507	169	992	0.515193	0.449041	0.273465	6.9075	2.45294	11.0014	9.6e-15	4.18338	up
	Zm00001eb385240	81	100	52	12	20	25	1.25684	1.72066	0.692073	0.173707	0.315685	0.308495	0.000733098	-1.94686	down
	Zm00001eb379800	657	480	437	1290	1465	1924	6.74055	7.8077	4.21562	18.7722	16.3369	16.1071	2.23e-15	1.68635	up
	Zm00001eb301580	432	275	422	134	143	215	4.45483	3.12183	3.63632	1.33789	1.66217	1.81767	4.71e-05	-1.09343	down
	NewGene_628	15	18	46	982	738	1292	0.556977	0.729769	1.53018	31.8175	24.0723	35.9044	1.32e-37	5.35692	up
	NewGene_7250	69	34	72	699	304	432	0.513889	0.280111	0.460797	5.1924	2.40625	2.60723	5.56e-11	3.22416	up
	Zm00001eb236430	602	418	315	133	143	340	5.60893	4.34103	2.52545	1.22451	1.40346	2.5654	0.00600554	-1.08162	down
	Zm00001eb020230	68	70	65	0	0	0	2.97997	3.44044	2.46807	0	0	0	1.29e-09	-8.39763	down
	Zm00001eb049870	90	90	57	9	0	9	3.09696	3.47425	1.68978	0.295583	0	0.253196	5.32e-05	-3.65273	down
	NewGene_22320	37	25	54	138	69	113	1.19944	0.63526	1.4481	3.68803	2.01905	2.39661	0.00393058	1.61639	up
	NewGene_22329	26	23	43	154	123	97	0.514641	0.508145	0.723944	3.02652	2.58192	1.54593	5.63e-05	2.22188	up
	Zm00001eb262970	184	203	201	0	0	0	2.15532	2.6461	2.04613	0	0	0	1.37e-14	-9.93278	down
	Zm00001eb387490	323	279	208	78	116	123	5.03962	4.85498	2.8052	1.20653	1.91401	1.55364	0.000432344	-1.23303	down
	Zm00001eb378380	268	313	230	35	10	36	2.65829	3.4566	1.9705	0.34468	0.101406	0.282634	3.57e-11	-3.23696	down
	Zm00001eb101970	211	180	189	24	29	51	4.3085	4.10287	3.33491	0.475534	0.608234	0.841788	9.37e-14	-2.4025	down
	Zm00001eb301550	229	196	268	8	0	12	18.2932	17.4522	18.4917	0.625966	0	0.726805	2.86e-16	-5.06777	down
	NewGene_10638	4	8	9	98	55	49	0.086695	0.18683	0.143359	2.11253	1.25749	0.84872	5.26e-06	3.4616	up
	Zm00001eb060140	272	262	249	20	15	101	2.57642	2.77014	2.03438	0.18508	0.145743	0.769387	2.36e-05	-2.60492	down
	Zm00001eb342750	93	85	52	12	8	7	5.08041	5.16193	2.41565	0.638562	0.43988	0.272877	7.05e-06	-2.92691	down
	Zm00001eb061810	138	165	120	319	243	608	0.452359	0.751836	0.341411	1.11947	0.954733	1.71448	3.77e-06	1.50899	up
	Zm00001eb349030	399	418	553	757	890	1180	5.74554	6.71293	6.87429	10.8589	13.6018	13.7656	1.38e-07	1.15169	up
	NewGene_15371	0	6	4	45	49	53	0	0.20341	0.103538	2.27916	2.66038	2.28422	2.77e-05	3.99286	up
	NewGene_15370	193	150	209	0	0	0	6.32812	5.71543	6.43926	0	0	0	3.47e-14	-9.83301	down
	Zm00001eb374300	3534	2481	4998	7571	7125	7764	76.6937	59.9792	93.6677	162.101	163.172	135.519	0.000140342	1.18638	up
	Zm00001eb303510	3791	3365	5253	1244	994	1555	136.628	135.176	163.397	44.6198	37.9746	45.3613	3.3e-12	-1.59432	down
	Zm00001eb211370	68	100	73	252	228	428	0.98805	1.60392	0.908607	3.64099	3.50244	5.03307	1.91e-10	1.9805	up
	Zm00001eb189370	150	156	385	1	0	0	5.00249	5.79122	11.113	0.031332	0	0	2.07e-11	-9.19494	down
	NewGene_19714	1597	1380	1593	366	274	367	26.0341	22.0782	19.5718	5.98282	4.55711	4.66223	3.45e-20	-2.04449	down
	NewGene_19711	5	0	0	95	83	52	0.124005	0	0	3.78628	3.57048	1.65526	5.68e-07	5.76431	up
	Zm00001eb393600	0	0	0	234	196	264	0	0	0	4.0842	3.64416	3.74693	4.9e-16	10.4239	up
	Zm00001eb341220	326	261	222	31	56	84	1.46343	1.30591	0.859912	0.137166	0.265953	0.304413	3.55e-09	-2.17166	down
	Zm00001eb314440	95	108	72	179	180	261	1.58886	2.01491	1.03543	3.0051	3.21805	3.55912	5.58e-05	1.27139	up
	NewGene_11279	25	14	57	280	162	209	0.756828	0.216715	1.80768	7.78109	4.68855	3.92939	1.35e-06	2.93793	up
	Zm00001eb424600	1412	992	1438	95	136	155	25.503	19.9872	22.513	1.70459	2.61231	2.27376	3.89e-39	-3.19478	down
	Zm00001eb230860	106	80	113	345	388	766	1.18562	0.976758	1.08915	3.73565	4.47129	6.75009	2.26e-18	2.38375	up
	Zm00001eb083310	413	312	640	2358	1997	2666	7.90965	6.52182	10.1965	69.6551	62.8516	64.0554	6.02e-17	2.50023	up
	Zm00001eb114550	0	3	1	43	52	80	0	0.105709	0.024284	2.02537	2.61085	3.06496	2.84e-08	5.52174	up
	Zm00001eb250190	2572	1707	2640	3911	4933	4061	62.1723	45.8038	54.9336	93.7047	119.979	74.8206	0.000442286	1.07395	up
	Zm00001eb132580	157	127	63	0	0	0	3.3628	3.04199	1.16777	0	0	0	5.8e-11	-9.1693	down
	NewGene_12728	88	39	105	257	164	197	3.75901	1.84465	3.87676	10.9787	7.45664	6.83433	0.00222991	1.59283	up
	Zm00001eb112480	1008	975	1292	465	370	460	12.9082	14.1093	14.2867	6.013	5.00528	4.69902	3.74e-06	-1.19573	down
	NewGene_17263	64	65	83	0	0	0	1.05628	1.24056	1.1625	0	0	0	1.02e-09	-8.45753	down
	Zm00001eb132050	19	20	35	249	205	308	0.979846	1.11423	1.52939	12.7671	11.1631	12.8441	1.38e-20	3.48037	up
	NewGene_21498	0	0	0	53	67	69	0	0	0	1.15373	1.47888	1.21973	8.93e-10	8.55478	up
	Zm00001eb222160	746	733	1648	2391	1829	2235	19.816	21.719	37.8145	63.2982	51.5743	48.1204	0.00359505	1.19989	up
	NewGene_3931	0	0	0	458	54	686	0	0	0	6.11906	0.738614	7.42368	9.17e-14	11.0992	up
	NewGene_13026	71	24	172	480	308	311	1.44021	0.496758	3.33719	10.1252	8.30135	6.73695	0.00173605	2.24681	up
	Zm00001eb357580	256	301	215	53	67	177	5.64333	7.38622	4.0831	1.13238	1.53514	3.14296	0.00161063	-1.37871	down
	NewGene_10617	56	45	50	430	186	241	0.344872	0.251873	0.287098	3.08015	1.49216	1.51445	4.45e-08	2.69291	up
	Zm00001eb325430	202	194	170	32	32	61	1.93177	2.32701	1.569	0.410049	0.385892	0.534319	5.77e-11	-2.10561	down
	Zm00001eb321950	0	0	0	74	75	140	0	0	0	4.19535	4.57013	6.51734	1.14e-11	9.10117	up
	Zm00001eb350580	147	101	160	35	65	69	5.54403	4.23933	5.20821	1.29801	2.57553	2.1101	0.00907407	-1.15407	down
	NewGene_7343	236	215	196	0	3	0	3.1801	3.20138	2.28796	0	0.041414	0	7.97e-16	-7.6313	down
	Zm00001eb218590	1146	1200	1103	292	259	383	12.1594	14.1801	10.099	3.07912	2.91112	3.28859	6.41e-24	-1.77787	down
	NewGene_14188	0	0	0	440	312	265	0	0	0	3.95606	3.00703	1.8316	8.43e-17	11.0433	up
	NewGene_14183	15	18	31	83	81	98	0.329533	0.426281	0.584154	1.8136	1.86584	1.73345	1.94e-05	2.16387	up
	Zm00001eb246700	463	464	537	1073	970	1590	3.82543	4.2716	3.83158	8.8369	8.50735	10.6528	1.5e-18	1.40644	up
	Zm00001eb320600	522	334	558	29	31	98	4.94106	3.42142	4.38733	0.265245	0.323593	0.715888	3.34e-14	-3.15126	down
	Zm00001eb217210	108	107	185	7	5	10	2.87426	3.16598	4.21874	0.145627	0.121737	0.194489	1.88e-13	-4.09008	down
	Zm00001eb251900	615	417	551	89	81	210	7.37649	5.66285	5.66941	1.07451	1.02035	2.01561	8.63e-11	-2.01708	down
	Zm00001eb333800	873	907	1027	287	224	335	15.1082	17.5059	15.338	4.93966	4.09876	4.69178	2.51e-14	-1.61372	down
	Zm00001eb053710	1799	2169	844	224	374	316	12.6458	16.8685	5.31086	1.57655	2.80329	1.79893	2.32e-07	-2.26214	down
	Zm00001eb318260	1	2	3	144	135	181	0.037213	0.08153	0.087261	5.36653	5.35756	5.47004	9.56e-19	6.37997	up
	Zm00001eb187800	18	7	2	76	55	79	0.263658	0.09594	0.025594	1.05278	0.807751	0.972496	0.000161985	3.10397	up
	NewGene_6387	119	83	59	5	0	7	2.63139	2.03706	1.07458	0.091867	0	0.110638	1.09e-07	-4.39038	down
	Zm00001eb144000	601	701	680	153	183	285	6.26013	8.14043	6.10722	1.58061	2.02172	2.392	1.56e-13	-1.5944	down
	NewGene_2608	4	1	0	275	183	176	0.09599	0.023517	0	7.57593	5.38386	3.94214	1.19e-16	7.18041	up
	Zm00001eb004170	4681	4987	3860	1196	1228	1896	37.9344	45.0198	26.9338	9.6508	10.6385	12.541	2.79e-18	-1.55709	down
	Zm00001eb163330	202	339	229	533	487	643	1.96652	4.03632	2.05237	5.56534	5.53477	5.57518	0.00018962	1.22112	up
	Zm00001eb412280	555	425	492	6	0	2	8.85316	7.54272	6.77081	0.089886	0	0.021961	2.71e-34	-7.40443	down
	Zm00001eb255780	256	278	397	745	617	993	1.80038	2.1761	2.41003	5.22934	4.61771	5.67322	1.76e-08	1.44375	up
	Zm00001eb362890	63	44	59	0	0	0	1.50207	1.16387	1.21666	0	0	0	1.29e-08	-8.09789	down
	NewGene_4522	13	9	12	93	65	50	0.202348	0.154683	0.16194	1.44894	1.07768	0.62871	2e-05	2.82129	up
	Zm00001eb284760	115	171	268	1125	1028	1633	1.08156	1.79506	2.14883	10.7988	10.4309	12.7685	1.73e-17	2.86869	up
	Zm00001eb050530	268	257	361	74	61	61	4.82035	5.17955	5.60468	1.32053	1.16768	0.88604	2.64e-08	-2.01644	down
	Zm00001eb021420	2428	1061	1288	173	281	603	56.8328	27.6726	26.018	4.02773	6.96855	11.422	3.55e-07	-2.14404	down
	Zm00001eb406400	240	181	203	83	60	122	4.0564	3.42444	2.88871	1.35837	1.04687	1.62915	0.000167217	-1.14619	down
	Zm00001eb374470	2383	2584	2502	5391	4603	7536	28.4979	34.4536	25.8195	64.0674	58.2396	73.0248	1.28e-18	1.32761	up
	Zm00001eb289270	196	184	257	54	47	85	2.40874	2.52306	2.72526	0.65757	0.613336	0.846205	5.54e-08	-1.68696	down
	Zm00001eb072750	410	287	361	100	90	117	8.0566	6.27371	6.12863	1.95559	1.87697	1.8544	3.44e-10	-1.65563	down
	NewGene_20190	33	35	68	434	175	250	1.18994	1.07147	1.93586	13.9584	6.30241	6.16573	3.72e-07	2.84207	up
	Zm00001eb337990	403	401	495	112	209	243	6.61246	7.32668	7.00903	1.82982	3.62959	3.22457	0.000722732	-1.10518	down
	NewGene_20228	0	0	8	635	269	259	0	0	0.068277	2.71439	1.23296	0.908519	8.68e-05	7.42094	up
	Zm00001eb433120	113	143	153	354	303	342	2.303	3.55762	3.02157	7.81194	6.76789	6.13089	8.04e-06	1.43247	up
	Zm00001eb002100	2559	3205	1268	545	251	1465	9.25305	12.9014	3.94807	1.95283	0.957735	4.28253	0.00301033	-1.68377	down
	Zm00001eb439650	91	113	87	373	395	544	1.3777	1.90725	1.14521	5.66274	6.38795	6.72137	3.92e-20	2.27477	up
	Zm00001eb099090	245	261	314	90	92	114	1.92525	2.28425	2.13096	0.701214	0.760723	0.724316	1.03e-06	-1.3502	down
	Zm00001eb082720	692	834	482	1133	1986	1384	10.7502	14.4382	6.45277	17.5227	32.7276	17.4116	0.00105893	1.32454	up
	Zm00001eb125600	441	136	202	1	2	0	14.7032	5.04577	5.80698	0.013499	0.058942	0	6.34e-14	-7.84762	down
	Zm00001eb425960	6	12	5	47	43	93	0.075891	0.1606	0.05248	0.587337	0.575154	0.946056	5.18e-06	3.03412	up
	Zm00001eb307790	227	176	309	15	39	36	8.7398	7.47587	10.1831	0.529544	1.55795	1.14256	8.25e-10	-2.86473	down
	Zm00001eb223090	82	95	91	8	11	27	0.718312	0.930097	0.685893	0.064826	0.098116	0.189516	1.98e-06	-2.51311	down
	NewGene_2775	51	9	19	289	203	144	0.745503	0.13824	0.234602	4.29777	3.21486	1.7394	6.2e-06	3.25315	up
	Zm00001eb020790	1209	1070	1224	387	355	492	20.9568	20.6787	18.3135	6.68209	6.52372	6.90491	9.57e-18	-1.38774	down
	Zm00001eb061990	574	521	655	810	1141	1646	4.5319	4.57834	4.45815	6.36325	9.54849	10.5204	1.94e-07	1.12458	up
	NewGene_27	125	117	409	0	0	0	6.44725	6.26244	18.8006	0	0	0	1.85e-12	-10.0667	down
	NewGene_21397	0	0	0	223	280	326	0	0	0	0.997013	1.33156	1.18424	6.24e-17	10.6726	up
	Zm00001eb295180	200	127	196	55	45	49	4.31569	3.06397	3.6562	1.18081	1.03203	0.846769	3.67e-05	-1.65393	down
	Zm00001eb024470	0	0	0	174	134	251	0	0	0	10.8394	8.91088	12.7499	6.83e-15	10.0734	up
	Zm00001eb352960	574	589	276	0	0	0	6.36634	7.20394	2.64432	0	0	0	1.15e-17	-11.2278	down
	Zm00001eb151190	556	307	408	95	83	170	6.18266	3.8273	3.98826	1.03144	0.95644	1.58481	8.81e-09	-1.78837	down
	Zm00001eb420610	1732	1903	2713	663	245	600	23.7164	29.1667	32.0289	9.01331	3.53077	6.66153	1.63e-06	-1.95398	down
	NewGene_18672	83	99	62	1	0	7	0.848419	1.12183	0.543321	0.010193	0	0.051535	6.58e-08	-4.96894	down
	NewGene_18671	481	406	362	130	146	320	5.73183	5.39226	3.72002	1.54002	1.83564	3.08249	0.000827075	-1.0259	down
	Zm00001eb106150	5080	3272	6820	12063	11966	11034	139.956	100.594	163.493	331.961	350.08	247.914	4.26e-05	1.38585	up
	NewGene_11593	5	3	4	151	129	59	0.033497	0.020608	0.023936	1.18979	1.07759	0.37687	1.52e-10	5.06641	up
	Zm00001eb013750	17900	10021	28182	43946	40174	37529	404.784	256.319	547.226	1009.41	993.272	706.014	0.00187628	1.30101	up
	NewGene_7407	72	83	112	368	295	652	1.08791	1.34056	1.47408	5.64384	5.37155	8.03718	1.31e-14	2.36108	up
	Zm00001eb390940	227	172	171	6	5	11	4.25257	3.57398	2.76434	0.111051	0.085061	0.158214	9.18e-23	-4.60878	down
	NewGene_3031	53	81	81	0	0	0	1.89783	3.28144	2.54159	0	0	0	1.57e-09	-8.48671	down
	Zm00001eb419000	242	199	177	40	48	80	4.34767	4.05291	2.76757	0.733817	0.853867	0.875703	1.27e-08	-1.79949	down
	NewGene_11332	110	92	127	2	0	0	2.7976	2.60624	2.79573	0.050572	0	0	9.52e-10	-7.23312	down
	Zm00001eb328500	170	167	140	284	474	513	3.77775	4.12037	2.67934	6.27783	11.185	9.24492	5.42e-07	1.52554	up
	NewGene_15658	14	10	8	77	52	108	0.225938	0.184083	0.109744	1.36762	1.19343	1.75121	3.41e-08	2.97777	up
	NewGene_15659	2	8	11	143	72	55	0.025423	0.110149	0.131275	2.06833	1.10927	0.630514	5.36e-06	3.89992	up
	NewGene_19102	0	0	0	54	39	77	0	0	0	0.875804	0.682382	1.04132	3.37e-09	8.354	up
	Zm00001eb393410	0	0	0	1090	741	1294	0	0	0	55.993	40.5412	54.1224	1.31e-23	12.5766	up
	NewGene_8700	54	10	23	506	366	1077	0.709863	0.14	0.248344	9.02414	6.4271	14.5292	2.99e-16	4.53904	up
	NewGene_17653	250	241	101	0	0	0	8.50144	9.07916	2.94647	0	0	0	3.73e-13	-9.94528	down
	Zm00001eb403860	1314	1061	1452	2368	3813	2850	30.8646	27.7889	29.4435	55.3926	95.0378	54.2228	8.21e-06	1.40805	up
	NewGene_12024	176	162	144	11	17	23	4.96935	5.04857	3.47653	0.302261	0.495066	0.508368	1.85e-15	-3.14976	down
	Zm00001eb356280	1435	858	1323	1862	2782	2999	41.5444	27.6879	33.0546	53.673	85.4404	70.3352	9.67e-06	1.21144	up
	Zm00001eb411230	315	412	338	113	93	197	3.33	4.84867	3.08155	1.18423	1.03691	1.68051	5.76e-06	-1.34116	down
	NewGene_21289	200	253	174	342	507	585	3.14624	3.79817	2.63989	6.31524	10.0769	9.85403	2.83e-05	1.29648	up
	NewGene_21285	0	0	0	1518	1518	2296	0	0	0	8.46907	9.20298	10.3419	3.09e-27	13.3372	up
	NewGene_13377	380	427	495	68	70	57	3.44719	4.26725	3.85973	0.579693	0.680183	0.48397	1.1e-13	-2.57533	down
	NewGene_13375	602	323	631	0	0	0	9.32699	5.60427	8.48712	0	0	0	1.51e-18	-11.3199	down
	Zm00001eb213890	222	185	179	43	30	98	3.63984	3.38335	2.52546	0.692618	0.511942	1.29769	1.81e-05	-1.74852	down
	NewGene_13089	301	119	265	0	0	0	10.1751	4.48551	7.75262	0	0	0	4.87e-14	-10.1309	down
	NewGene_3870	1500	1576	1427	0	0	3	24.3341	28.8675	19.8827	0	0	0.032253	5.71e-32	-10.4682	down
	NewGene_13081	15	23	15	258	151	132	0.079443	0.160688	0.081229	1.44592	0.971438	0.690791	6.47e-10	3.54539	up
	NewGene_13086	8	7	5	152	75	93	0.071678	0.075814	0.046249	1.75848	0.915296	0.906939	1.91e-10	4.17798	up
	Zm00001eb223930	0	0	0	148	155	229	0	0	0	10.9127	12.2338	13.7507	7.36e-15	10.012	up
	Zm00001eb400640	163	128	35	223	484	969	1.36469	1.1415	0.240825	1.79272	4.09964	6.31654	0.000225822	2.36933	up
	Zm00001eb242320	84	73	116	20	14	20	1.48444	1.40899	1.77559	0.356598	0.252747	0.2755	7.94e-06	-2.20964	down
	Zm00001eb363540	338	335	232	456	618	604	2.85324	3.1578	1.68893	3.83689	5.54275	4.14719	0.00122216	1.02592	up
	Zm00001eb017590	173	149	306	1183	526	1189	2.76652	2.66035	3.99112	18.2197	8.61966	15.0189	2.78e-08	2.3251	up
	NewGene_8727	150	140	132	0	0	0	5.78895	6.24911	4.80589	0	0	0	5.09e-13	-9.45141	down
	NewGene_20424	54	68	75	0	0	0	2.07971	2.92537	2.50548	0	0	0	2.54e-09	-8.35644	down
	NewGene_14538	651	458	575	22	31	24	5.28562	3.88546	3.5996	0.128106	0.241093	0.110806	1.72e-38	-4.30338	down
	NewGene_14533	0	0	0	64	66	125	0	0	0	3.12039	3.38376	5.00637	4.82e-11	8.91728	up
	NewGene_10854	113	85	121	0	0	0	2.39433	1.99624	2.20347	0	0	0	1.45e-11	-9.04124	down
	NewGene_18070	12	3	28	91	54	71	0.347137	0.071862	0.675664	2.74922	1.75839	1.75422	0.00424112	2.50704	up
	Zm00001eb036010	0	0	0	179	200	357	0	0	0	7.32535	8.69893	11.8675	3.39e-16	10.449	up
	NewGene_5825	162	140	123	0	0	0	2.45488	2.34501	1.67573	0	0	0	6.04e-13	-9.46053	down
	NewGene_5827	68	43	60	0	5	0	1.2779	0.858602	1.24772	0	0.082845	0	0.000110356	-4.852	down
	Zm00001eb252490	78	54	52	206	191	821	2.12271	1.62739	1.21078	5.62344	5.56553	18.2459	1.66e-07	2.68236	up
	Zm00001eb277740	6	0	6	60	52	113	0.249713	0	0.216082	2.79744	2.60448	4.3298	1.41e-07	4.3086	up
	Zm00001eb093780	212	104	238	0	0	11	3.79093	2.07056	3.66927	0	0	0.148728	1.14e-08	-5.76914	down
	Zm00001eb244910	3286	2688	7537	740	430	940	47.1122	42.9379	93.2405	10.559	6.53768	10.9054	1.41e-09	-2.57784	down
	NewGene_6088	0	0	0	373	397	360	0	0	0	5.59809	6.43002	4.2585	4.04e-18	11.162	up
	Zm00001eb432500	2187	3882	1301	611	702	1542	15.3041	30.2762	7.85819	4.25676	5.20953	8.73638	0.00432866	-1.35782	down
	NewGene_10513	28	11	21	515	354	552	0.850469	0.382876	0.556162	16.046	11.7514	13.9766	6.15e-34	4.70165	up
	Zm00001eb373760	115	104	123	43	37	79	1.51173	1.51764	1.39317	0.561349	0.503919	0.838604	0.0050824	-1.03531	down
	Zm00001eb335710	3284	2589	2313	743	517	1596	33.5318	29.2668	20.1448	7.19536	5.3665	12.869	1.81e-06	-1.49328	down
	NewGene_5590	86	89	72	0	0	0	1.89548	2.16997	1.34597	0	0	0	2e-10	-8.68177	down
	Zm00001eb040600	38	20	45	234	214	362	2.25986	1.31518	2.33308	14.1498	13.7637	17.8111	1.01e-17	3.07581	up
	Zm00001eb358450	743	766	869	3101	2365	3871	4.59974	5.61664	4.62627	19.296	15.3874	19.2457	2.84e-29	2.08135	up
	Zm00001eb037660	0	0	0	331	277	446	0	0	0	19.6554	17.4656	21.5393	3.18e-18	11.0028	up
	NewGene_5044	19	6	9	264	129	182	0.28873	0.073237	0.125566	4.62918	2.4189	2.98165	1.38e-12	4.26105	up
	Zm00001eb416290	372	344	235	1563	1156	1851	5.32571	5.31717	2.84584	21.9828	17.1708	21.0765	3.33e-19	2.37715	up
	Zm00001eb349680	265	252	221	0	0	0	7.76294	8.22613	5.59183	0	0	0	1.11e-15	-10.2587	down
	Zm00001eb045640	2178	1149	1483	588	670	818	18.9186	11.1151	11.1052	5.07934	6.17252	5.75471	0.00010317	-1.07962	down
	Zm00001eb313690	2415	2121	3490	5094	4934	5830	70.4559	68.971	87.8686	147.933	152.674	137.722	1.13e-05	1.12311	up
	NewGene_3637	128	85	90	0	0	0	2.16376	1.59343	1.31886	0	0	0	3.19e-11	-8.96608	down
	Zm00001eb398940	787	575	427	75	122	230	10.7611	8.76113	5.03816	1.01883	1.76728	2.53881	1.03e-07	-2.02542	down
	NewGene_4312	0	0	0	82	60	118	0	0	0	1.59785	1.10432	1.83288	3.8e-11	8.96643	up
	Zm00001eb432880	896	1001	1048	308	465	515	17.6584	21.9984	17.8247	6.02909	9.7123	8.21701	1.39e-05	-1.08057	down
	Zm00001eb340300	398	498	336	0	0	0	6.25681	8.73778	4.55811	0	0	0	8.51e-18	-11.0057	down
	NewGene_6817	63	52	60	728	444	433	0.475095	0.395511	0.337323	5.81246	4.16754	2.75958	1.93e-16	3.39113	up
	NewGene_10360	216	208	316	1002	629	848	3.67806	2.41513	4.41061	9.64328	8.14807	8.99101	1.52e-08	1.89746	up
	NewGene_10365	107	117	85	0	0	0	4.45376	5.46853	2.93296	0	0	0	2.46e-11	-9.00679	down
	Zm00001eb400130	179	87	48	3	0	0	3.71371	2.10749	0.918373	0.041609	0	0	8.42e-08	-6.51114	down
	NewGene_316	388	341	253	114	78	178	6.2749	6.15498	3.53287	1.83098	1.32618	2.32544	6.27e-05	-1.33616	down
	Zm00001eb220820	64	63	109	7	16	11	1.11716	1.23934	1.6479	0.120344	0.293856	0.14867	3.37e-05	-2.64937	down
	NewGene_18994	25	19	24	120	47	82	0.825564	0.799107	0.77014	4.58075	2.17413	2.57425	0.000910507	2.03361	up
	NewGene_19026	101	77	57	0	0	0	3.68953	3.04129	1.82092	0	0	0	6.98e-10	-8.60391	down
	Zm00001eb296300	65	66	58	156	123	275	0.973132	1.12358	0.762503	2.39181	1.9142	3.43181	1.01e-06	1.61278	up
	Zm00001eb062340	339	274	450	99	106	173	9.32557	8.40114	10.6973	2.70292	3.08748	3.85817	1.24e-06	-1.40095	down
	Zm00001eb021260	1916	1265	2537	499	567	994	23.7583	17.472	27.1441	6.15381	7.45584	9.97606	1.8e-06	-1.39365	down
	Zm00001eb293870	137	180	149	322	326	608	0.90033	1.31709	0.842602	2.10493	2.26564	3.23429	1.65e-08	1.49217	up
	NewGene_8119	166	223	94	0	0	0	1.82806	2.56047	1.01178	0	0	0	1.99e-12	-9.65997	down
	Zm00001eb103920	1	0	6	45	55	103	0.028637	0	0.158767	1.38962	1.79742	2.59823	4.73e-07	4.92517	up
	Zm00001eb325640	131	231	174	16	9	10	1.52894	2.98609	1.75194	0.161933	0.083934	0.087806	2.47e-12	-3.79614	down
	Zm00001eb003040	371	262	187	334	624	648	7.39354	5.76483	3.15192	6.58534	13.0162	10.4526	0.00704447	1.0878	up
	Zm00001eb138580	1163	1131	946	430	279	565	36.881	39.7547	25.8229	13.486	9.16005	14.7178	4.91e-07	-1.25616	down
	Zm00001eb040090	322	417	278	0	0	0	6.71729	9.67847	5.00233	0	0	0	8.24e-17	-10.7298	down
	Zm00001eb326850	294	162	265	75	70	180	8.88271	5.42985	6.90598	2.25176	2.23316	4.39756	0.00711484	-1.10599	down
	NewGene_14338	2124	2514	1671	6465	3744	8049	16.0357	21.5233	8.58558	20.9108	13.5609	22.3961	3.67e-08	1.61902	up
	NewGene_14339	358	188	196	0	0	0	3.2107	1.76673	1.44548	0	0	0	7.2e-15	-10.2531	down
	Zm00001eb212690	334	210	253	10	20	25	7.30229	5.11426	4.7333	0.183408	0.382608	0.367245	5.74e-21	-3.75915	down
	Zm00001eb085260	114	113	152	186	222	305	1.97956	2.1176	2.26759	3.61359	3.91738	4.62857	0.000290181	1.01316	up
	Zm00001eb216330	662	793	360	45	52	62	3.63491	4.91701	1.71242	0.24208	0.293702	0.290874	7.46e-18	-3.40491	down
	Zm00001eb196970	841	746	1936	257	106	322	11.435	11.1289	21.9292	3.57295	1.58597	3.49706	3.89e-06	-2.277	down
	Zm00001eb053320	2388	2854	4456	5276	5287	10067	71.126	94.7468	114.56	156.445	167.044	242.85	8.13e-05	1.15361	up
	Zm00001eb328760	711	739	1065	337	331	491	6.48399	7.52031	8.38597	3.05932	3.20293	3.62971	3.75e-05	-1.01371	down
	Zm00001eb232110	167	135	213	3	2	2	3.46918	3.07875	3.86153	0.0582	0.042459	0.026245	3.07e-18	-6.07926	down
	Zm00001eb113610	61	63	57	2265	1733	2129	0.405586	0.462589	0.325217	15.218	12.4852	12.0283	4.88e-85	5.227	up
	NewGene_14803	83	82	93	0	0	4	0.959838	1.05584	0.934011	0	0	0.028671	1.11e-09	-5.99468	down
	Zm00001eb314680	438	226	467	127	156	154	15.3026	8.78519	14.078	4.40501	5.76257	4.34558	0.00186761	-1.21633	down
	Zm00001eb036530	4089	2763	5598	8505	7465	8081	98.8911	74.4767	116.834	204.76	191.488	158.253	0.000594835	1.11448	up
	Zm00001eb305700	113	84	237	31	19	50	1.48627	1.11885	2.71063	0.381366	0.220125	0.502239	0.000477464	-2.04376	down
	Zm00001eb111610	1496	895	777	146	157	576	20.4753	13.5891	9.11364	2.02918	2.3867	6.45744	6.99e-05	-1.87743	down
	NewGene_16404	279	207	131	0	0	0	3.09385	2.59969	1.27657	0	0	0	6.79e-14	-9.99652	down
	Zm00001eb394640	2338	2070	2975	4322	4202	5563	23.3563	23.037	25.6396	43.112	44.6721	45.6791	4.94e-08	1.05574	up
	Zm00001eb321750	568	607	560	931	945	1383	9.55464	11.3902	8.17971	15.746	16.9567	18.8442	1.52e-10	1.0092	up
	Zm00001eb057510	492	445	423	0	0	0	21.3887	21.5882	15.867	0	0	0	8.25e-19	-11.139	down
	Zm00001eb233350	207	196	212	296	341	572	2.82791	2.98583	2.50435	4.03538	4.95234	6.34127	8.71e-07	1.05119	up
	Zm00001eb012470	4514	3046	6467	65	141	151	43.9571	33.0545	54.3385	0.627407	1.45224	1.18416	1.51e-46	-5.18352	down
	Zm00001eb163740	3	6	8	127	224	93	0.019045	0.044498	0.044057	0.844456	1.59774	0.503309	1.35e-11	4.92269	up
	Zm00001eb395990	120	222	190	36	15	55	4.91196	10.1588	6.3526	1.44222	0.643342	1.82256	1.8e-05	-2.28639	down
	Zm00001eb244790	53	179	49	0	0	0	0.774292	2.95674	0.627816	0	0	0	7.15e-09	-8.9018	down
	Zm00001eb091500	1266	1213	1141	353	390	491	6.92232	7.38912	5.38427	1.91638	2.25401	2.16425	3.1e-17	-1.43758	down
	NewGene_13123	45	34	35	229	143	141	0.939069	0.789417	0.629793	4.84388	3.22728	2.41913	1.03e-06	2.36002	up
	NewGene_13121	3263	2500	3677	128	112	80	12.07	10.3007	12.4752	0.448087	0.416103	0.230992	2.19e-41	-4.68325	down
	Zm00001eb369310	2103	1409	2663	2928	3019	5810	27.5058	21.2539	30.2599	39.2358	41.8544	61.3762	0.000299288	1.00022	up
	Zm00001eb316460	241	363	234	26	27	99	4.25	7.14367	3.54648	0.443994	0.497233	1.39294	9.54e-07	-2.49764	down
	Zm00001eb011810	584	321	389	115	128	305	16.187	9.90571	9.30523	3.1538	3.75089	6.83334	0.00147688	-1.20068	down
	NewGene_19505	127	124	265	0	0	0	2.20917	2.18634	3.70745	0	0	0	8.87e-13	-9.73595	down
	NewGene_14477	0	0	0	587	401	735	0	0	0	3.81904	2.81187	3.96291	1.95e-20	11.7104	up
	Zm00001eb372970	1194	951	1111	376	384	671	23.0629	20.4663	18.5166	7.21949	7.85495	10.4918	3.28e-11	-1.10352	down
	NewGene_8951	120	110	78	213	174	223	2.45797	2.49891	1.34757	4.91541	4.9584	4.45728	0.00174395	1.11948	up
	NewGene_8958	8	18	22	127	58	73	0.31888	0.84951	0.800966	5.53937	2.70661	2.57579	0.000251243	2.59937	up
	NewGene_4259	15	7	10	111	55	96	0.55048	0.196318	0.247283	3.13455	1.53557	1.87295	1.5e-07	3.17974	up
	NewGene_4251	128	100	96	0	0	5	1.43941	1.21763	0.921985	0	0	0.036098	6.05e-11	-6.01253	down
	NewGene_4253	786	701	541	110	96	129	6.98116	7.02363	4.17781	0.997669	0.927906	0.935704	4e-21	-2.47711	down
	Zm00001eb178180	100	66	130	255	265	583	1.75599	1.28397	1.97257	4.46143	4.94646	8.30565	5.04e-08	1.94904	up
	Zm00001eb083170	415	345	372	747	606	968	3.95409	3.64436	3.02339	7.03709	6.14492	7.38773	6.7e-10	1.14549	up
	NewGene_2545	14	13	15	249	186	203	0.194879	0.197675	0.180742	6.76273	5.34728	4.25541	4.01e-20	4.08822	up
	NewGene_9562	0	0	0	127	57	90	0	0	0	1.4109	0.665101	0.784758	1.25e-10	9.11351	up
	NewGene_22636	32	2	48	352	410	524	3.12526	0.209997	4.06158	34.326	42.6601	41.6203	6.82e-08	4.11409	up
	NewGene_22638	98	68	147	298	177	246	1.63124	0.987123	1.45094	4.5092	3.24631	4.89035	0.00324599	1.36378	up
	NewGene_9865	506	517	231	0	2	0	5.0868	5.78651	2.0036	0	0.020982	0	3.82e-15	-9.17603	down
	NewGene_4929	521	585	739	0	0	0	5.02457	5.60443	6.0294	0	0	0	4.83e-20	-11.5808	down
	NewGene_4926	150	119	213	1182	660	647	5.32119	4.56344	5.6997	42.715	25.2341	19.4031	6.06e-09	2.57231	up
	Zm00001eb191440	198	156	129	433	299	685	1.17826	1.05262	0.704333	2.93188	2.15821	3.76178	8.36e-08	1.62427	up
	Zm00001eb146000	361	253	397	58	56	243	5.56109	4.33702	5.27949	0.876602	0.91478	3.02777	0.00382541	-1.5421	down
	Zm00001eb002880	383	337	336	15	9	9	13.8662	13.6103	10.4965	0.515829	0.326902	0.239802	3.05e-33	-4.85934	down
	Zm00001eb300100	575	759	533	273	252	329	3.34574	4.95884	2.68833	1.71725	1.64739	1.66383	0.000333181	-1.01394	down
	Zm00001eb096940	320	326	568	121	112	151	3.79186	4.31347	5.81737	1.41932	1.41056	1.44503	8.59e-06	-1.53859	down
	Zm00001eb248290	1172	885	1228	386	435	705	14.8902	12.5313	13.4708	4.88071	5.85648	7.25734	1.83e-07	-1.01852	down
	Zm00001eb071820	588	406	686	2759	2799	2948	16.2482	12.5146	16.3768	75.9724	82.1233	66.0389	1.42e-21	2.49637	up
	Zm00001eb340920	15	8	15	74	111	140	0.274191	0.163307	0.235748	1.35228	2.17259	2.09796	6.34e-11	3.20319	up
	NewGene_17257	76	95	53	365	252	462	0.685327	0.949275	0.417532	3.44445	2.70214	3.57682	2.6e-11	2.36038	up
	Zm00001eb417440	537	426	382	124	118	228	7.08268	6.24837	4.35441	1.61786	1.6317	2.4115	1.4e-08	-1.44334	down
	Zm00001eb249160	558	648	1111	1765	1407	2160	13.3171	17.2316	22.872	41.9288	35.6219	41.7505	4.98e-05	1.31791	up
	Zm00001eb410870	1195	1078	1126	397	355	637	8.99983	9.04993	7.32342	2.97472	2.83386	3.88192	4.85e-15	-1.20557	down
	Zm00001eb379300	2140	1677	2477	4334	3537	4496	35.5843	31.0621	35.5319	71.7287	62.3687	60.5209	1.95e-06	1.1188	up
	Zm00001eb122590	17	29	23	198	221	275	0.549205	1.05729	0.660886	6.65407	7.90197	7.51302	6.97e-21	3.44052	up
	NewGene_12962	124	47	77	0	0	0	4.85831	1.95728	2.47647	0	0	0	1.43e-09	-8.66497	down
	Zm00001eb421730	26	29	34	57	60	98	0.349213	0.447264	0.401576	0.790807	0.878539	1.09927	0.00194562	1.3571	up
	Zm00001eb133580	532	495	435	5	3	8	3.00345	3.08963	2.09667	0.027512	0.015723	0.031762	1.18e-45	-6.42535	down
	Zm00001eb386100	63	79	63	2	4	0	0.889977	1.2503	0.767844	0.015559	0.053247	0	1.79e-07	-4.89945	down
	NewGene_19798	214	181	217	31	16	34	3.1092	2.93907	2.72671	0.444613	0.238755	0.394397	4.1e-14	-2.81101	down
	Zm00001eb429290	5	1	2	56	54	95	0.124063	0.032919	0.04945	1.62902	1.68318	2.25931	6.18e-10	4.77138	up
	Zm00001eb110720	66	37	84	1707	1611	2795	0.481989	0.297458	0.524909	12.5325	12.5701	16.6713	3.53e-76	5.12466	up
	NewGene_11140	14	5	16	83	53	50	0.607368	0.15113	0.531844	3.6262	2.5556	1.73277	0.0003735	2.61436	up
	Zm00001eb405650	186	220	187	679	491	1451	1.48493	1.96112	1.2869	5.43745	4.18611	9.45749	1.19e-11	2.16474	up
	Zm00001eb023540	239	131	92	15	10	25	3.15721	1.92034	1.04486	0.187385	0.137432	0.265002	1.87e-08	-3.12969	down
	Zm00001eb394440	132	99	76	0	6	27	0.772419	0.640937	0.380664	0	0.036029	0.127064	0.00159054	-3.32849	down
	NewGene_18543	8	11	2	356	364	417	0.138814	0.207847	0.022307	7.0213	7.9159	6.68952	1.33e-33	5.88747	up
	Zm00001eb221340	751	639	593	198	209	340	4.48519	4.28744	3.05782	1.17655	1.31994	1.64411	1.14e-11	-1.32076	down
	Zm00001eb065420	176	191	185	51	48	92	1.64428	1.98494	1.47835	0.475526	0.44835	0.675274	1.33e-06	-1.45828	down
	Zm00001eb264970	0	0	0	80	71	77	0	0	0	0.882787	0.83383	0.688978	1.42e-10	8.84114	up
	Zm00001eb357500	416	380	278	1199	999	1530	13.8928	14.1582	7.98171	39.6827	35.2297	41.1873	5.29e-16	1.90514	up
	Zm00001eb324830	0	8	0	610	392	761	0	0.925404	0	65.744	44.9312	66.6515	8.41e-06	7.81583	up
	Zm00001eb149960	85	63	39	229	163	199	1.04581	0.854661	0.410422	2.80581	2.1308	1.98446	6.85e-05	1.81479	up
	NewGene_13791	0	0	0	192	84	152	0	0	0	2.15287	0.962086	1.50998	1.26e-12	9.7424	up
	NewGene_13793	0	0	0	44	55	66	0	0	0	1.67096	2.22673	2.01164	3.27e-09	8.33961	up
	Zm00001eb140370	94	73	55	6	2	16	1.02738	0.884472	0.510765	0.060704	0.021043	0.14047	1.21e-05	-3.20603	down
	NewGene_14105	27	30	33	205	118	121	0.623312	0.771771	0.663864	4.83036	2.95193	2.323	1.42e-06	2.48814	up
	Zm00001eb277130	2	0	0	208	173	236	0.02005	0	0	2.26069	2.00262	2.08075	1.49e-13	8.39982	up
	NewGene_14108	105	141	83	0	0	0	1.23746	1.85939	0.844083	0	0	0	2.66e-11	-9.10329	down
	NewGene_7819	16	4	9	311	114	128	0.199875	0.044895	0.076381	3.88301	1.40521	1.26569	9.66e-10	4.48611	up
	NewGene_15856	0	0	0	802	845	953	0	0	0	10.5617	11.8517	10.2665	7.22e-23	12.3376	up
	Zm00001eb271020	42	47	48	3	0	0	1.33564	1.67631	1.31684	0.078918	0	0	1.73e-05	-5.33074	down
	Zm00001eb317200	20	53	3	88	133	196	0.13288	0.40567	0.014722	0.603753	0.972423	1.10025	0.00845573	2.49281	up
	Zm00001eb283930	0	0	0	112	97	163	0	0	0	2.71605	2.50509	3.21375	4.95e-13	9.49181	up
	Zm00001eb339700	225	155	159	9	11	22	14.5421	11.1043	8.88632	0.538909	0.713999	1.13918	4.18e-17	-3.60841	down
	Zm00001eb197870	2501	1802	2695	317	423	427	44.8435	36.0057	41.691	5.6417	8.04234	6.18872	2.13e-23	-2.44235	down
	Zm00001eb247090	6	5	0	92	143	77	0.070912	0.072733	0	1.20591	1.99597	0.819153	9.48e-09	5.02379	up
	Zm00001eb204780	246	218	363	36	32	49	8.6434	8.53328	11.012	1.26068	1.18159	1.37502	7.62e-15	-2.71291	down
	Zm00001eb160870	18	14	16	46	94	143	1.16668	1.00408	0.890146	3.0163	6.62764	7.697	1.37e-06	2.61931	up
	Zm00001eb123350	993	842	704	123	102	157	5.26374	5.12941	3.19817	0.627944	0.554543	0.654563	6.76e-29	-2.62316	down
	Zm00001eb342660	1127	1060	1394	364	488	574	25.4492	26.6942	27.1759	8.16496	11.6882	10.5014	3.77e-08	-1.21234	down
	Zm00001eb308290	246	235	251	425	489	537	6.79533	7.54313	5.77258	11.9989	14.3944	12.5586	9.89e-07	1.11948	up
	Zm00001eb415410	4891	4371	8331	15552	12475	13652	94.46	94.0858	138.907	299.199	255.645	213.601	2.94e-05	1.40926	up
	NewGene_3489	1593	1595	917	0	0	0	6.31156	7.55034	3.56909	0	0	0	1.33e-23	-12.7384	down
	Zm00001eb057490	1632	1505	1348	445	620	866	9.27082	9.51084	6.5899	2.50887	3.7212	3.98419	5.36e-08	-1.1277	down
	NewGene_12190	106	42	183	0	0	0	5.18501	2.49393	5.53539	0	0	0	7.5e-10	-9.08095	down
	NewGene_12191	0	0	0	63	107	70	0	0	0	0.391799	0.723476	0.364545	2.9e-10	8.93985	up
	NewGene_12442	193	144	172	0	0	0	3.92376	3.01501	2.80524	0	0	0	7.37e-14	-9.71615	down
	NewGene_12443	793	618	511	0	0	0	6.39084	5.52647	3.34381	0	0	0	3.73e-20	-11.6357	down
	Zm00001eb409360	819	548	543	76	25	72	11.0302	8.81516	6.30403	1.53118	0.516984	1.17089	6.34e-15	-3.35	down
	Zm00001eb400970	52	92	56	102	146	213	0.875411	1.7837	0.878602	1.75133	2.65442	2.91962	0.00481613	1.27069	up
	NewGene_1622	0	0	0	102	44	134	0	0	0	1.04268	0.449107	1.06343	1.23e-10	9.05951	up
	NewGene_13711	11	23	17	753	574	696	0.145114	0.346041	0.201808	10.4496	8.4908	7.85902	3.97e-44	5.44949	up
	Zm00001eb430500	535	446	652	169	236	363	9.71484	9.03462	10.2092	3.03843	4.53498	5.34835	0.000203904	-1.00819	down
	NewGene_20118	517	488	364	171	151	195	4.71323	5.65516	3.00754	1.842	1.35391	1.54246	4.8e-06	-1.27972	down
	Zm00001eb098830	0	0	0	51	89	184	0	0	0	1.74015	3.24408	5.12759	3.94e-11	9.21512	up
	Zm00001eb196390	535	607	728	1499	1219	1870	7.71015	9.72658	9.11806	21.3833	18.6503	21.7605	5.83e-11	1.40567	up
	Zm00001eb407750	101	84	127	265	324	334	1.62182	1.5653	1.87266	4.51695	5.95665	4.75344	2.55e-08	1.70609	up
	NewGene_5337	83	93	83	13	12	8	2.0154	2.70589	1.75122	0.307495	0.279182	0.15179	7.52e-07	-2.80628	down
	NewGene_5336	152	153	148	0	0	0	3.11418	3.50937	2.58073	0	0	0	2.26e-13	-9.55495	down
	Zm00001eb372830	8178	5151	14931	2060	3562	4174	185.505	130.214	292.26	46.5022	85.663	76.6449	0.000808323	-1.41441	down
	Zm00001eb161860	374	224	355	722	604	1048	5.96004	3.94551	4.92788	11.6709	10.3708	13.7499	1.11e-08	1.42034	up
	Zm00001eb277270	62	275	71	13	9	39	2.51147	12.4849	2.4728	0.489972	0.380811	1.25849	0.00106479	-2.79931	down
	Zm00001eb054490	439	501	491	9	11	41	17.0059	21.6164	16.4036	0.338442	0.41766	1.27275	5.66e-25	-4.55858	down
	Zm00001eb007800	278	223	158	375	304	633	3.35346	3.03124	1.60462	5.11179	3.84539	7.16334	0.000960147	1.06421	up
	NewGene_20804	101	41	78	6	0	2	5.05486	2.25204	3.34621	0.274205	0	0.071274	4.47e-06	-4.60298	down
	NewGene_1707	175	115	228	759	365	248	4.92978	2.50922	5.83845	12.5718	5.73509	2.57526	0.00735796	1.65588	up
	Zm00001eb265990	256	186	149	70	63	94	9.13066	7.36015	4.55703	2.47325	2.36749	2.71108	0.000369654	-1.26924	down
	NewGene_21532	347	284	450	0	0	0	6.0771	5.52493	6.78878	0	0	0	3e-17	-10.8026	down
	Zm00001eb135240	460	318	409	77	91	118	5.15769	3.97322	3.96307	0.856274	1.07808	1.06716	1.32e-14	-1.93924	down
	Zm00001eb043290	0	0	0	230	262	416	0	0	0	8.90509	10.8032	13.0928	2.04e-17	10.7674	up
	Zm00001eb099010	242	186	290	34	28	171	4.82426	4.13971	5.00294	0.675962	0.573324	2.76946	0.00874127	-1.69806	down
	Zm00001eb229340	227	174	378	40	25	79	1.96804	1.6786	2.83056	0.34547	0.228886	0.555852	3.93e-07	-2.38929	down
	NewGene_1189	0	3	0	2056	2470	2311	0	0.023202	0	17.2905	22.1319	15.8073	7e-36	11.3032	up
	NewGene_21685	0	0	0	132	134	185	0	0	0	3.52119	3.83439	4.02834	4.74e-14	9.78499	up
	Zm00001eb275120	113	60	92	0	7	24	1.49168	0.87939	1.05124	0	0.095472	0.257851	0.00239522	-3.16881	down
	Zm00001eb346410	81	83	118	0	0	0	2.59705	2.95924	3.27542	0	0	0	7.22e-11	-8.86843	down
	Zm00001eb004720	520	534	671	1223	1009	1651	12.3248	14.1191	13.7374	28.8734	25.3845	31.7238	1.11e-10	1.27323	up
	Zm00001eb382850	58	58	63	0	0	0	1.84535	2.06118	1.72915	0	0	0	4.67e-09	-8.21441	down
	NewGene_5912	153	141	96	9	18	32	1.87465	1.91136	1.11071	0.086217	0.190507	0.248587	1.52e-07	-2.67836	down
	Zm00001eb005890	9	14	2	131	67	66	0.234906	0.426233	0.04733	3.5849	1.95546	1.46309	2.22e-05	3.5836	up
	Zm00001eb138150	104	94	69	153	341	203	2.38496	2.39526	1.35423	3.49855	8.30426	3.78345	0.00228894	1.55907	up
	Zm00001eb224540	512	405	496	18	15	26	14.3804	12.6867	12.0256	0.491525	0.432859	0.575286	1.83e-51	-4.48195	down
	Zm00001eb428040	397	503	1206	2098	3096	1938	15.2165	21.4571	39.9024	80.0532	125.869	60.1729	0.000146676	1.95255	up
	Zm00001eb113330	46	19	29	101	66	240	0.537685	0.249642	0.295748	1.18399	0.81935	2.30339	0.000186231	2.13602	up
	Zm00001eb349770	124	103	179	8	0	19	1.69745	1.57326	2.12155	0.107976	0	0.192655	4.96e-06	-3.93658	down
	Zm00001eb082880	166	163	135	18	19	21	3.83715	4.19458	2.69714	0.394172	0.449855	0.379579	2.39e-13	-2.87925	down
	Zm00001eb086500	1807	1800	1439	3198	3358	4507	14.9132	16.8936	10.058	27.2425	31.1934	29.1669	3.24e-12	1.2423	up
	NewGene_10172	70	98	54	0	0	0	2.03416	3.16661	1.35432	0	0	0	1.72e-09	-8.53714	down
	Zm00001eb306620	0	0	0	336	313	455	0	0	0	5.94548	5.89777	6.55516	1.52e-18	11.0757	up
	Zm00001eb343220	165	127	169	43	42	102	2.05863	1.77013	1.82714	0.533135	0.543631	1.03504	0.00107371	-1.25514	down
	Zm00001eb152770	252	209	144	0	0	5	29.6421	27.3328	14.5634	0	0	0.404629	1.44e-15	-6.90023	down
	Zm00001eb261530	259	291	278	740	639	863	6.02656	7.67962	5.63122	18.2638	16.6863	16.8997	3.79e-13	1.55872	up
	NewGene_19184	60	49	29	146	127	133	0.573281	0.521323	0.237453	1.3979	1.28974	1.03039	0.000309101	1.71302	up
	NewGene_19180	611	1094	1143	108	78	139	5.80531	11.6579	8.69576	2.32012	1.34165	1.85537	1.48e-18	-3.0412	down
	Zm00001eb143230	487	316	250	42	47	132	7.54384	5.42224	3.30765	0.62024	0.746699	1.6299	4.27e-07	-2.23824	down
	Zm00001eb065580	496	576	393	70	63	195	7.40067	9.57816	5.05204	1.02766	0.984669	2.35051	2.5e-08	-2.15844	down
	Zm00001eb413650	46	45	66	0	0	0	3.50043	3.78632	4.35591	0	0	0	2.8e-08	-8.02254	down
	Zm00001eb071630	291	328	352	49	100	43	7.62134	9.56142	7.95689	1.27239	2.77183	0.909894	3.71e-05	-2.13508	down
	NewGene_16381	63	47	80	1	1	1	1.10521	0.906188	1.21196	0.017494	0.018639	0.014231	3.74e-08	-5.86897	down
	Zm00001eb359780	3312	2029	3645	5782	5087	5337	90.029	61.7103	85.4622	156.886	146.698	117.378	0.000984418	1.02002	up
	Zm00001eb101010	468	319	346	94	159	122	4.60693	3.47966	2.9229	0.906128	1.66333	0.945115	0.000145177	-1.43404	down
	Zm00001eb194100	61	115	109	25	17	36	0.775296	1.62314	1.18901	0.31656	0.221391	0.367051	0.000837501	-1.797	down
	Zm00001eb014090	29	26	14	84	69	96	0.369431	0.287108	0.119513	1.08775	0.913646	1.0062	0.000115288	1.97345	up
	Zm00001eb299040	362	310	361	706	496	809	5.36522	5.14644	4.65937	11.0477	8.09544	10.0277	3.67e-06	1.07937	up
	Zm00001eb292010	492	508	336	52	28	57	4.15986	5.01064	2.49649	0.427226	0.2642	0.413934	2.09e-18	-3.18426	down
	NewGene_17039	5	0	4	890	636	916	0.047128	0	0.041673	5.92486	4.50917	4.94755	2.31e-45	8.22305	up
	NewGene_12604	8	0	1	229	42	47	0.027803	0	0.001577	0.969978	0.172994	0.159554	2.15e-05	5.44088	up
	Zm00001eb263020	380	315	266	0	0	0	4.45129	4.27042	2.77026	0	0	0	8.4e-17	-10.637	down
	Zm00001eb253760	3829	3237	2804	258	265	720	80.0466	77.2601	53.9556	5.17763	5.63945	11.7363	1.59e-23	-2.9761	down
	Zm00001eb078770	441	149	177	49	22	114	7.51276	2.81422	2.59174	0.818333	0.396902	1.56408	0.00177389	-2.03672	down
	Zm00001eb208400	107	282	296	0	0	0	2.20002	6.49207	5.27575	0	0	0	1.66e-13	-10.1655	down
	Zm00001eb277070	103	170	197	366	527	266	1.55677	2.86402	2.5722	5.51129	8.44788	3.25263	0.00436193	1.50533	up
	NewGene_15957	44	19	51	307	102	154	0.784725	0.330357	1.00743	6.67337	1.99261	2.31182	0.000145196	2.51024	up
	NewGene_15950	323	284	244	0	0	14	7.18374	7.02737	4.66505	0	0	0.245666	0.000820611	-6.15952	down
	Zm00001eb076540	1049	850	645	151	136	589	6.50568	5.86664	3.44811	0.925797	0.888144	2.95104	0.00116182	-1.58419	down
	NewGene_7603	10	3	2	110	55	62	0.050609	0.01372	0.009168	0.585037	0.311488	0.267812	1.08e-06	4.12352	up
	NewGene_1299	143	74	173	39	27	52	2.14234	1.32753	2.14673	0.806343	0.474474	0.759887	0.00114643	-1.61612	down
	Zm00001eb366290	714	638	964	235	187	367	8.23387	8.20335	9.58843	2.69581	2.28017	3.41935	6.1e-09	-1.46927	down
	Zm00001eb243410	298	253	329	71	77	160	3.53654	3.34611	3.37202	0.794315	0.917719	1.46001	5.71e-07	-1.45699	down
	Zm00001eb016060	0	0	0	143	143	170	0	0	0	2.81784	2.99947	2.73801	5.12e-14	9.82173	up
	NewGene_8627	34	53	35	80	65	128	0.441242	0.785076	0.401481	0.931144	0.780803	1.20282	0.0085692	1.22953	up
	NewGene_22246	70	61	308	0	0	0	1.40959	1.28516	5.98874	0	0	0	5.52e-10	-9.49514	down
	NewGene_22249	171	115	85	0	0	0	5.4546	3.79374	2.15306	0	0	0	1.07e-11	-9.25977	down
	Zm00001eb058700	50	50	33	243	432	510	2.49878	2.77324	1.40568	12.0588	22.8711	20.6352	6.29e-19	3.25071	up
	Zm00001eb337790	0	0	0	194	112	149	0	0	0	6.19549	3.80663	3.86289	2.82e-13	9.84543	up
	NewGene_5515	33	8	5	347	89	166	0.45945	0.100945	0.034139	2.93196	2.035	1.82447	5.02e-06	3.92516	up
	NewGene_5517	3	0	0	2006	1695	2523	0.013962	0	0	14.1091	12.5136	14.3347	2.18e-36	11.1354	up
	NewGene_5127	137	227	211	2	0	14	2.9518	5.23024	3.93626	0.039587	0	0.225961	2.39e-10	-5.25734	down
	Zm00001eb180730	64	61	53	4	0	2	5.22895	5.60761	3.71172	0.317454	0	0.133132	2.13e-07	-4.77111	down
	Zm00001eb274500	102	97	112	220	214	245	2.40526	2.56212	2.29593	5.19848	5.39171	4.71281	1.14e-05	1.26379	up
	Zm00001eb162780	986	862	1206	0	0	3	12.4912	11.7728	13.6477	0	0	0.017766	6.26e-28	-9.90574	down
	Zm00001eb137730	115	116	98	237	371	261	1.13154	1.30677	0.861477	2.38826	4.00198	2.14275	8.2e-05	1.56986	up
	Zm00001eb122490	368	349	248	0	0	0	6.30285	6.65477	3.66028	0	0	0	1.2e-16	-10.6469	down
	Zm00001eb233830	2842	2211	4723	6703	5403	7174	106.917	92.7152	153.342	251.038	215.59	218.544	0.000739002	1.12197	up
	NewGene_8641	2	2	0	41	48	74	0.050072	0.055241	0	1.02737	1.27812	1.49023	3.21e-08	5.43253	up
	NewGene_3551	0	0	0	125	90	116	0	0	0	1.56734	1.19465	1.18348	3.37e-12	9.37263	up
	Zm00001eb386680	161	132	149	288	307	269	4.14979	3.80227	3.32002	7.41416	8.42378	5.62692	0.000757171	1.1349	up
	Zm00001eb160290	96	76	110	0	0	6	4.2217	3.7281	4.18422	0	0	0.192548	5.93e-09	-5.58643	down
	Zm00001eb002390	28643	19271	53431	8074	3706	8307	2869.58	2151.64	4619.26	805.091	393.662	673.808	3.07e-07	-2.21238	down
	Zm00001eb246650	537	453	418	801	1031	1430	6.73711	6.44823	4.59562	9.95917	13.9035	14.486	4.32e-11	1.30794	up
	Zm00001eb395560	46	32	27	282	256	232	0.406904	0.274424	0.201389	3.06947	2.57515	1.74924	1.73e-13	3.0503	up
	Zm00001eb396030	713	692	713	137	95	223	4.15464	4.4921	3.58461	0.789738	0.587231	1.05255	5.22e-19	-2.15016	down
	Zm00001eb391020	251	193	269	640	538	546	5.09386	4.3862	4.6808	13.3745	12.0074	9.18987	3.59e-06	1.44307	up
	Zm00001eb156930	792	500	750	238	302	360	6.82397	4.79558	5.66088	2.04012	2.75712	2.5472	5.51e-05	-1.05692	down
	Zm00001eb054100	809	678	603	119	72	387	12.4282	11.608	7.99556	1.80641	1.16405	4.81065	0.000108929	-1.89646	down
	Zm00001eb139900	142	120	186	374	309	486	4.09346	3.84705	4.61529	10.7302	9.44904	11.3548	1.79e-08	1.4958	up
	Zm00001eb343970	581	328	675	1250	1220	1346	6.75835	4.15107	6.71522	14.2442	15.0455	12.5894	8.86e-06	1.42546	up
	Zm00001eb378140	175431	146448	286226	25100	11493	13696	1654.43	1537.9	2334.78	235.371	114.917	105.43	3.27e-15	-3.39778	down
	Zm00001eb116770	1410	1267	922	200	391	402	17.9486	17.9741	10.1281	2.52322	5.27623	4.14217	1.47e-07	-1.74631	down
	NewGene_18282	15	13	9	57	105	119	0.230149	0.123478	0.064821	0.51684	1.20127	1.06498	1.84e-08	3.02708	up
	Zm00001eb342590	689	547	456	128	132	240	9.35586	8.27646	5.33552	1.7315	1.89584	2.70169	7.33e-11	-1.6834	down
	NewGene_14884	5	13	3	152	105	136	0.091745	0.202576	0.035739	2.6114	1.87025	1.83897	3.53e-11	4.35355	up
	Zm00001eb344280	334	183	385	0	0	0	17.495	10.6618	17.3694	0	0	0	9.12e-16	-10.5335	down
	Zm00001eb410760	137	141	176	411	289	431	3.45683	3.92277	3.82447	10.3569	7.98628	8.86171	7.31e-07	1.44426	up
	Zm00001eb140480	867	628	784	1188	1301	1991	10.5609	8.51904	8.23433	14.4003	16.8289	19.67	1.02e-10	1.07223	up
	Zm00001eb019550	40	52	44	77	95	144	0.453557	0.665036	0.440034	0.880606	1.15946	1.35379	0.000857212	1.29589	up
	Zm00001eb103190	1005	969	1385	226	297	266	14.1403	15.1794	16.8241	2.72854	4.28886	2.51816	2.19e-11	-1.93809	down
	NewGene_15281	13	15	11	276	109	139	0.125963	0.166854	0.096248	3.00423	1.25838	1.22749	1.42e-10	3.9368	up
	NewGene_15280	16	16	6	47	44	64	0.192085	0.162342	0.046059	0.506661	0.432471	0.560324	0.00111166	2.13197	up
	Zm00001eb351730	159	97	67	0	0	0	9.43025	6.3544	3.43217	0	0	0	8.67e-11	-9.0578	down
	NewGene_22477	0	0	0	112	94	63	0	0	0	3.49086	3.65923	2.15276	1.45e-10	9.13715	up
	NewGene_16955	1013	1047	958	1	0	7	5.62019	6.15315	4.54851	0.000855	0	0.021336	1.94e-48	-8.49129	down
	NewGene_16483	125	96	132	1262	454	907	0.971355	0.85857	0.849697	11.6805	4.15124	6.36399	1.55e-12	3.04886	up
	Zm00001eb106960	2371	1704	953	2296	2791	5056	25.6985	20.7302	9.26335	24.6322	33.3121	44.4601	0.0046565	1.07371	up
	Zm00001eb026240	118	115	79	26	23	38	0.771559	0.842364	0.444686	0.16733	0.154061	0.202609	5.56e-05	-1.74943	down
	Zm00001eb115330	23	20	11	924	662	1089	0.511171	0.479194	0.204734	20.4735	15.6122	19.6181	9.6e-64	5.74343	up
	Zm00001eb156160	24	23	22	80	39	79	1.32222	1.38922	1.03259	4.44842	2.26731	3.54034	0.00329856	1.63755	up
	Zm00001eb194680	1919	1211	2861	283	225	303	34.2949	24.1226	44.1235	5.02142	4.26445	4.38177	1.15e-15	-2.74152	down
	NewGene_2258	22	17	16	282	151	141	0.318079	0.236992	0.197246	3.70053	2.09482	1.9288	1.14e-10	3.58982	up
	NewGene_2256	17	18	13	98	60	76	0.210424	0.302283	0.183568	1.05723	1.05337	1.23581	1.28e-05	2.43933	up
	Zm00001eb413440	0	0	0	711	438	1142	0	0	0	30.8234	20.2308	40.2657	2.48e-21	12.0791	up
	Zm00001eb192680	1492	1610	1377	408	336	607	11.1061	13.3545	8.84607	3.02131	2.65117	3.65705	3.76e-18	-1.64399	down
	Zm00001eb091230	2912	3061	3577	927	921	2281	44.2458	51.846	46.8843	14.0086	14.8178	28.0965	9.56e-06	-1.18428	down
	Zm00001eb254200	1647	2554	1549	3543	4210	5492	19.573	33.8391	15.6319	42.0417	52.9238	52.4173	5.64e-06	1.29756	up
	NewGene_21072	4	5	6	82	39	70	0.099548	0.118024	0.125696	2.09806	1.05842	1.46093	9.03e-08	3.80456	up
	Zm00001eb388130	108	95	67	20	17	24	3.33912	3.27959	1.79572	0.593467	0.536541	0.589992	2.36e-05	-2.0324	down
	Zm00001eb320870	496	722	614	3000	4010	3061	12.362	20.0592	13.2235	74.5386	106.416	61.9109	4.11e-16	2.62041	up
	Zm00001eb286330	668	423	394	103	219	169	8.20734	5.76928	4.14932	1.229	2.8651	1.68289	0.000736887	-1.44321	down
	Zm00001eb331940	84	65	93	262	441	551	2.0312	1.76171	1.95625	6.36867	11.4168	10.909	3.4e-15	2.47186	up
	NewGene_9688	49	53	47	0	0	0	3.76168	4.89777	3.32815	0	0	0	3.28e-08	-7.95274	down
	Zm00001eb044830	376	302	429	109	86	160	4.56009	4.0665	4.47738	1.30175	1.10776	1.56613	2.39e-09	-1.54655	down
	Zm00001eb217360	330	294	232	4	3	6	2.42074	2.40936	1.47186	0.021963	0.023192	0.033312	2.84e-29	-5.94844	down
	Zm00001eb254990	74	38	69	15	12	16	1.10835	0.629838	0.883111	0.223056	0.188392	0.189191	0.001155	-1.93668	down
	Zm00001eb441980	62	99	34	246	181	444	0.416576	0.738539	0.194034	1.64767	1.29105	2.41582	1.2e-05	2.19408	up
	Zm00001eb035770	1388	1014	1281	2373	2672	3631	38.1237	31.0314	30.3572	64.8796	77.8623	80.7797	3.77e-17	1.34821	up
	Zm00001eb244810	703	631	592	7	5	0	8.61537	8.76915	6.4227	0.069514	0.05502	0	3.23e-39	-7.1597	down
	Zm00001eb277550	288	241	119	62	27	73	1.68907	1.57236	0.598136	0.358811	0.166294	0.343392	0.000400938	-1.91206	down
	NewGene_9973	48	41	78	550	504	615	4.81416	4.56832	6.8158	55.9877	54.6528	50.9325	1.55e-26	3.46079	up
	Zm00001eb124520	62	39	31	104	58	181	0.822007	0.577957	0.349794	1.37958	0.823624	1.96443	0.00839121	1.42874	up
	Zm00001eb241660	138	118	101	222	284	347	1.47355	1.40372	0.930494	2.3579	3.21391	3.00443	6.43e-07	1.36922	up
	Zm00001eb275570	1639	1117	2051	669	601	946	24.7357	18.4815	26.658	10.0735	9.65699	11.5826	0.000123122	-1.00624	down
	Zm00001eb291110	0	0	0	330	326	467	0	0	0	8.19098	8.63555	9.43356	1.19e-18	11.0981	up
	Zm00001eb147950	135	126	309	49	19	36	4.82407	5.04583	9.58246	1.73991	0.695738	1.02102	0.000171015	-2.30319	down
	Zm00001eb330150	433	395	278	114	96	172	6.40273	6.81067	3.65121	1.65047	1.62349	2.16414	1.28e-06	-1.44641	down
	Zm00001eb287520	165	116	116	238	401	211	3.2898	2.57529	2.00329	4.74688	8.50488	3.43329	0.00857403	1.30395	up
	NewGene_8084	17	6	23	157	90	124	0.426068	0.16235	0.50584	4.06808	2.47748	2.61997	2.46e-07	3.18229	up
	Zm00001eb137560	510	346	511	45	10	34	16.4507	12.4173	14.2131	1.44301	0.333931	0.881677	1.18e-13	-3.80809	down
	Zm00001eb279810	82	65	54	6	2	18	0.741384	0.654416	0.423924	0.049078	0.013442	0.128264	0.000100287	-2.96365	down
	NewGene_4453	440	222	412	6	8	1	11.9696	6.70039	9.65427	0.136836	0.227295	0.010165	2.59e-20	-5.94229	down
	Zm00001eb145940	7	11	10	147	118	241	0.136273	0.297739	0.16175	3.76895	3.22414	5.01417	1.21e-20	4.24552	up
	Zm00001eb386180	1401	1078	1263	519	528	603	11.2342	9.55853	8.69009	3.9624	4.58061	3.78981	4.48e-07	-1.04169	down
	NewGene_9725	35	55	51	990	795	1072	0.615373	1.03255	0.758618	18.9453	16.3757	16.534	4.45e-52	4.46522	up
	Zm00001eb072190	533	377	598	920	840	1394	8.49843	6.69447	8.24871	14.5715	14.2414	18.0464	8.72e-08	1.16501	up
	Zm00001eb234010	609	536	476	0	13	0	21.6558	21.2266	14.5986	0	0.485074	0	0.00224055	-6.64669	down
	Zm00001eb081870	1040	1200	1549	2276	1899	3637	13.4268	18.0762	18.0109	29.9578	27.0665	38.0424	1.24e-06	1.1211	up
	NewGene_17609	4	0	6	688	178	198	0.010252	0	0.011766	1.99717	0.632143	0.54222	3.1e-14	6.99318	up
	Zm00001eb022840	3	0	0	163	176	220	0.109625	0	0	6.14013	7.10251	6.75556	9.9e-16	7.6675	up
	NewGene_10161	249	289	226	0	4	0	5.32036	6.65537	3.92875	0	0.062936	0	3.53e-18	-7.449	down
	NewGene_185	0	0	0	158	150	201	0	0	0	2.23972	2.46175	2.47037	1.28e-14	9.96818	up
	Zm00001eb131630	321	285	213	73	90	109	7.55932	7.469	4.32595	1.70682	2.23988	2.0813	2.48e-06	-1.47751	down
	NewGene_189	0	4	0	75	64	54	0	0.091563	0	1.606	1.45656	0.92816	5.35e-07	5.74569	up
	NewGene_19272	0	0	0	43	42	55	0	0	0	2.17937	2.29066	2.29016	1.59e-08	8.10686	up
	Zm00001eb172070	58	91	32	204	111	298	1.23796	2.07857	0.57271	4.0722	2.43933	4.88394	0.00112667	1.80982	up
	Zm00001eb062150	403	275	369	527	700	824	20.6034	15.6256	16.2479	26.7921	37.9328	34.0916	5.73e-06	1.09249	up
	Zm00001eb188240	204	371	204	38	95	43	1.50492	3.05816	1.30736	0.274268	0.735	0.250006	0.00140718	-1.96755	down
	Zm00001eb055460	640	611	265	40	20	302	2.81367	2.99184	0.99872	0.171252	0.091913	1.07074	0.00970723	-2.22707	down
	Zm00001eb325920	932	1043	1020	309	280	357	9.30578	11.5999	8.78622	3.06318	2.95899	2.8808	1.51e-13	-1.53886	down
	Zm00001eb168310	0	0	0	294	345	532	0	0	0	6.91032	8.56866	10.2974	1.04e-18	11.1365	up
	NewGene_18464	84	67	88	5	0	0	1.07145	0.950679	1.039	0.058966	0	0	1.42e-06	-5.35355	down
	Zm00001eb238030	0	1	0	405	436	484	0	0.010064	0	7.20232	8.30579	7.05507	2.33e-16	10.4035	up
	NewGene_18079	54	255	83	0	0	4	1.81052	6.96588	1.74101	0	0	0.057911	4.68e-08	-6.70486	down
	NewGene_18075	340	202	271	0	0	0	8.11415	4.97159	5.87364	0	0	0	8.42e-16	-10.3868	down
	Zm00001eb266220	740	796	677	0	0	0	24.9014	29.8636	19.6728	0	0	0	3.18e-21	-11.8457	down
	Zm00001eb107950	178	161	103	0	0	0	13.0581	13.1538	6.5165	0	0	0	1.14e-12	-9.51993	down
	NewGene_10517	49	15	22	421	107	108	0.90826	0.348714	0.433686	6.53697	1.74603	1.47399	0.000115392	3.15568	up
	NewGene_10515	12	12	26	120	57	74	0.613578	0.508909	1.04483	4.93887	2.41137	2.61286	0.00021303	2.50743	up
	NewGene_15799	1	5	0	79	91	53	0.005316	0.027434	0	0.56835	0.692944	0.305953	1.67e-07	5.39536	up
	Zm00001eb319820	190	148	87	39	25	88	2.62428	2.27618	1.03381	0.53027	0.359061	0.977994	0.00920711	-1.46354	down
	NewGene_6414	0	2	0	769	742	1033	0	0.010713	0	4.597	4.72208	5.02261	6.7e-22	10.4254	up
	Zm00001eb290920	1404	1336	1814	2932	2756	3556	38.7841	41.1315	43.245	80.6352	80.7569	79.57	8.62e-09	1.14924	up
	Zm00001eb238010	190	165	115	2	2	20	6.68488	6.49	3.48172	0.070389	0.072995	0.563235	1.43e-08	-4.3722	down
	Zm00001eb155500	214	267	264	128	61	137	2.24543	3.12401	2.39102	1.33152	0.676943	1.16601	0.00773762	-1.09206	down
	Zm00001eb214950	119	144	97	424	242	1046	0.526747	0.712527	0.369738	1.87174	1.13795	3.75935	8.45e-07	2.23228	up
	NewGene_1801	0	0	0	254	67	79	0	0	0	4.51184	1.19918	1.14432	1.19e-10	9.73317	up
	Zm00001eb063900	173	159	117	39	66	73	1.07994	1.10569	0.628733	0.240216	0.434401	0.365621	0.00303234	-1.22789	down
	Zm00001eb001830	4724	2724	2721	620	896	1297	51.1243	32.9353	25.3508	6.67314	10.2795	11.3299	8.57e-10	-1.76298	down
	Zm00001eb431180	1548	1439	938	321	465	648	11.7032	12.2843	6.01945	2.39054	3.7639	3.96834	3.33e-06	-1.36894	down
	NewGene_11697	2	7	0	61	52	70	0.080625	0.259575	0	1.96858	1.64235	1.75958	4.43e-06	4.44445	up
	Zm00001eb090440	107	94	53	267	309	396	3.3475	3.25854	1.4305	8.33367	10.2745	10.0696	7.44e-09	2.04655	up
	NewGene_1111	6	9	0	90	70	62	0.068343	0.164919	0	1.21505	1.12829	0.76837	2.43e-05	4.05365	up
	Zm00001eb223840	1013	1019	1006	349	356	545	9.50302	10.6496	8.14503	3.25607	3.53543	4.13711	1.54e-15	-1.18644	down
	NewGene_14228	522	274	653	123	200	249	13.4319	7.1985	16.1204	2.67435	5.5563	5.53805	0.00292411	-1.23062	down
	Zm00001eb242030	433	313	351	153	96	248	5.1377	4.12641	3.58879	1.81131	1.19487	2.37583	0.000887703	-1.07422	down
	Zm00001eb284170	689	443	744	135	184	396	19.1218	13.9995	18.1739	3.8113	5.53056	9.09272	0.000134596	-1.35379	down
	Zm00001eb393050	75	83	185	6	5	30	0.743307	0.912801	1.58557	0.05294	0.043344	0.236774	5.52e-05	-3.11364	down
	NewGene_4067	131	77	76	678	474	570	3.58501	2.93081	2.44359	38.7303	25.5377	25.9292	2.23e-14	2.76542	up
	NewGene_20621	86	71	71	206	153	213	1.87028	1.75235	1.33217	4.46164	3.52297	3.78074	7.83e-06	1.46025	up
	NewGene_8922	775	406	716	2919	2997	2978	38.6844	22.3994	30.7604	143.332	158.717	119.904	1.39e-15	2.39723	up
	NewGene_5918	0	0	0	55	62	78	0	0	0	1.27245	1.5275	1.57107	5.07e-10	8.58076	up
	Zm00001eb339260	813	656	526	7	14	21	6.04693	5.4411	3.37635	0.049263	0.109632	0.124715	1.08e-48	-5.4899	down
	NewGene_20888	117	26	106	802	724	630	5.24901	1.29993	4.13482	36.8717	34.9793	23.5417	8.21e-10	3.31892	up
	Zm00001eb333500	1126	736	1231	359	426	280	28.0228	20.4106	26.425	8.85982	11.2042	5.61477	0.000715621	-1.33604	down
	Zm00001eb191560	252	259	255	585	601	705	3.75848	4.41688	3.36375	8.99199	9.67953	8.73835	1.58e-11	1.43329	up
	NewGene_22488	88	64	48	0	0	0	3.08028	2.31021	1.31434	0	0	0	3.83e-09	-8.37013	down
	NewGene_22485	1	0	5	189	135	87	0.001732	0	0.031335	1.45335	1.14787	0.523129	3.84e-11	6.3314	up
	Zm00001eb248660	355	278	401	0	0	4	8.75166	7.43466	8.48881	0	0	0.069988	1.62e-21	-7.94467	down
	NewGene_11343	236	172	196	2	0	5	4.86112	3.95645	3.99242	0.027874	0	0.048861	3.9e-20	-6.36056	down
	NewGene_19334	88	46	41	211	157	158	1.3492	0.894934	0.667366	3.71083	3.08176	2.02994	0.000420742	1.77087	up
	Zm00001eb099980	1644	1149	1760	195	224	465	22.4731	17.5006	20.7662	2.65399	3.23714	5.14392	1.51e-18	-2.31131	down
	Zm00001eb378730	67	38	51	15	13	24	0.892484	0.553587	0.585824	0.19301	0.1809	0.256936	0.00965603	-1.4893	down
	NewGene_6333	170	125	66	0	0	0	4.58495	3.74323	1.53295	0	0	0	4.13e-11	-9.2237	down
	Zm00001eb132870	74	71	95	0	0	0	2.81285	3.00636	3.13119	0	0	0	2.87e-10	-8.63521	down
	Zm00001eb279620	74	77	55	0	2	2	3.71153	4.32476	2.40172	0	0.088581	0.071739	7.57e-09	-5.60365	down
	Zm00001eb342320	188	89	63	0	0	0	2.71388	1.50083	0.78928	0	0	0	1.68e-10	-9.12563	down
	Zm00001eb245950	9742	11706	7251	2928	2669	7780	65.1661	87.3238	41.8653	19.4747	18.9105	42.09	0.00194615	-1.10285	down
	NewGene_9681	31	26	36	84	76	136	0.578129	0.383541	0.429017	1.30925	1.41162	1.75916	6e-06	1.75747	up
	NewGene_4973	526	467	257	0	0	0	8.78889	8.69983	3.67011	0	0	0	3.14e-17	-11.0201	down
	NewGene_8373	0	0	1	128	165	99	0	0	0.011482	4.02666	7.4329	2.77001	2.61e-10	8.70807	up
	Zm00001eb006890	2274	2115	2092	140	186	520	14.9592	15.6607	10.0024	0.883308	1.28813	2.72798	1.52e-17	-2.94685	down
	Zm00001eb110600	515	447	444	1245	1284	1959	11.4219	10.9998	8.48567	27.6765	30.3914	35.1907	1.81e-37	1.7716	up
	Zm00001eb121700	640	521	506	0	10	9	18.4704	16.7699	12.6055	0	0.301363	0.198892	1.91e-37	-6.36515	down
	NewGene_8088	11	12	24	144	45	74	0.320132	0.372868	0.622262	4.2942	1.42665	1.7932	0.000404662	2.67144	up
	Zm00001eb023200	17	10	25	89	63	125	0.63822	0.419719	0.818315	3.34331	2.54043	3.84647	1.79e-06	2.51104	up
	NewGene_8081	970	677	904	3	0	5	27.4927	21.3777	22.0967	0.084667	0	0.101319	9.17e-45	-8.2252	down
	NewGene_8086	19	37	43	174	129	110	0.476124	0.760781	0.799264	4.17081	4.20621	2.49995	9.42e-05	2.24241	up
	Zm00001eb075830	241	153	154	0	0	0	9.64288	6.82116	5.31246	0	0	0	7.62e-14	-9.82014	down
	Zm00001eb020950	102	120	89	11	14	37	1.24216	1.63262	0.939154	0.130281	0.175722	0.355133	9.89e-06	-2.31022	down
	NewGene_11622	415	218	238	6	0	17	5.90886	3.9325	2.63442	0.072099	0	0.16556	3.33e-13	-5.25972	down
	NewGene_16073	252	141	170	38	43	98	5.34503	3.32288	3.1255	0.776326	0.986944	1.74429	0.000128251	-1.60387	down
	NewGene_16070	118	56	54	11	17	21	1.06909	0.538934	0.395486	0.089415	0.141191	0.134888	0.000598494	-2.1054	down
	Zm00001eb269920	160	119	195	3	0	7	1.39881	1.15778	1.47188	0.018932	0	0.042985	1.67e-15	-5.5189	down
	Zm00001eb153020	59	46	64	11	9	10	1.09185	0.950804	1.04658	0.201388	0.160258	0.132141	6.49e-05	-2.35428	down
	Zm00001eb347950	23	16	14	473	540	904	0.445796	0.329405	0.230076	9.13861	11.1254	14.2249	1.25e-64	5.255	up
	Zm00001eb305350	0	0	0	64	45	128	0	0	0	4.82006	3.61333	7.88309	3.41e-10	8.78262	up
	Zm00001eb267400	296	47	132	0	2	1	8.10423	1.42453	3.11535	0	0.04143	0.008012	1.61e-09	-7.15851	down
	NewGene_17308	94	110	83	0	0	0	6.57916	8.89003	5.10533	0	0	0	4.99e-11	-8.90131	down
	NewGene_229	103	126	96	196	173	321	0.775709	1.25022	0.591013	1.42332	1.30512	1.78292	9.73e-05	1.16018	up
	Zm00001eb296230	332	287	390	89	126	192	3.14751	3.03578	3.1935	0.837288	1.26289	1.47155	1.27e-05	-1.22907	down
	Zm00001eb257400	49	42	56	8	6	18	0.324724	0.309682	0.318164	0.047964	0.041504	0.091873	0.000692179	-2.15051	down
	Zm00001eb069080	125	78	216	12	27	41	1.90334	1.33191	2.84399	0.172057	0.429143	0.496567	0.000127075	-2.32004	down
	Zm00001eb008440	2575	2155	2540	515	554	1065	28.6872	26.7592	24.4145	5.70246	6.54099	9.60547	8.3e-21	-1.70483	down
	NewGene_2217	368	244	359	55	12	32	18.3932	13.564	15.4839	2.70434	0.598643	1.25533	5.25e-08	-3.12924	down
	Zm00001eb023980	0	0	0	144	165	233	0	0	0	1.63075	1.9828	2.1476	6.47e-15	10.039	up
	Zm00001eb025970	168	152	132	0	0	0	5.00677	5.06097	3.38526	0	0	0	2.91e-13	-9.5504	down
	Zm00001eb391510	10	20	15	80	54	60	0.147355	0.334116	0.189591	1.22694	0.887977	0.754521	0.000358533	2.26111	up
	NewGene_15042	1305	1430	2027	37	47	134	23.3788	30.569	34.0408	0.439341	0.595358	1.30491	9.04e-33	-4.44802	down
	Zm00001eb313790	103130	220928	213906	77991	48738	32899	2071.61	5033.7	3752.78	1585.78	1038.19	535.059	0.00366934	-1.54009	down
	Zm00001eb305010	113	106	127	208	201	273	1.42812	1.48664	1.37498	2.56245	2.59785	2.72727	1.43e-05	1.09514	up
	NewGene_12091	214	194	224	1589	1128	1623	3.77401	3.80987	3.40713	28.3138	21.3089	23.4856	2.42e-35	2.91357	up
	NewGene_12099	21	14	9	52	83	65	0.319459	0.240464	0.119451	0.945806	1.60369	0.915738	0.000195614	2.34441	up
	Zm00001eb037920	50	43	92	11	4	4	0.496594	0.480148	0.795554	0.104386	0.03278	0.029657	0.000197127	-3.08733	down
	Zm00001eb016600	783	619	1343	1915	1937	2506	32.2907	28.2569	47.6268	79.3108	84.634	83.688	3.28e-05	1.34044	up
	NewGene_1031	0	0	0	241	179	259	0	0	0	2.50671	1.85572	2.08402	8.48e-16	10.3922	up
	Zm00001eb054560	519	270	688	26	67	11	9.01965	5.22052	10.325	0.445319	1.23284	0.146326	1.47e-06	-3.54655	down
	Zm00001eb187550	672	624	591	18	0	18	38.4159	39.7906	29.1561	0.998197	0	0.812402	2.33e-17	-5.64317	down
	Zm00001eb389390	193	258	327	45	52	80	3.4602	5.17303	5.06874	0.805272	0.988251	1.15533	5.19e-09	-2.05168	down
	Zm00001eb245110	31	29	45	97	144	181	0.466633	0.482844	0.576776	0.961561	1.53876	1.46323	1.21e-07	2.10895	up
	Zm00001eb273050	423	326	278	646	606	877	6.79795	5.99452	3.84755	10.3421	10.3296	11.4252	4.74e-07	1.16451	up
	NewGene_13059	595	526	510	174	114	230	6.80105	7.54293	5.06797	1.70581	1.4163	1.75638	3.87e-10	-1.56127	down
	NewGene_13055	391	908	457	0	2	5	1.59149	3.90978	1.65928	0	0.015497	0.005813	2.03e-25	-7.94726	down
	Zm00001eb000770	2600	2926	2738	672	727	1488	64.628	81.075	58.734	16.6069	19.1485	29.9518	1.12e-11	-1.47183	down
	Zm00001eb285510	657	530	893	1178	1084	1699	16.0829	14.4403	18.859	28.6895	28.14	33.669	1.6e-05	1.03567	up
	Zm00001eb407010	35	31	60	109	96	130	1.3995	1.37681	2.08489	4.38788	4.0826	4.24057	0.000609801	1.53808	up
	NewGene_20387	191	135	208	0	0	0	5.10555	3.77716	4.60464	0	0	0	7e-14	-9.78297	down
	NewGene_5271	83	98	41	352	295	782	0.864878	1.14791	0.366749	3.67542	3.29002	6.65427	4.95e-10	2.70634	up
	Zm00001eb279970	667	436	404	53	49	98	19.1647	13.699	9.95549	1.31855	1.40151	2.08119	7.38e-20	-2.83615	down
	Zm00001eb167690	40	239	569	42	16	12	0.934443	6.31278	11.5958	0.957883	0.377244	0.223188	0.000679368	-3.36636	down
	Zm00001eb082350	294	306	311	0	0	6	18.79	21.8628	17.1566	0	0	0.260266	2.41e-23	-7.20435	down
	NewGene_20965	0	0	0	722	450	61	0	0	0	9.96779	6.8881	0.626755	8.64e-08	11.4351	up
	Zm00001eb272090	97	190	493	22	22	8	1.98472	4.36678	8.77092	0.443285	0.480613	0.123765	3.52e-06	-3.66934	down
	Zm00001eb125130	378	439	517	1203	1249	1759	7.00239	9.07606	8.27004	22.4283	24.5496	26.5037	2.52e-19	1.76253	up
	Zm00001eb193570	59	67	50	16	15	32	0.837323	1.05725	0.615571	0.218894	0.219264	0.366375	0.00815016	-1.4232	down
	Zm00001eb162820	324	267	245	82	98	190	4.02928	3.7105	2.63152	0.941016	1.1556	1.83084	0.000250062	-1.11848	down
	Zm00001eb012070	87	77	46	7	8	35	0.841856	0.82756	0.333882	0.047401	0.061646	0.273934	0.00508667	-2.11109	down
	NewGene_11718	104	107	64	0	0	0	1.76265	1.89592	0.858752	0	0	0	1.6e-10	-8.83863	down
	Zm00001eb063250	63	54	72	238	190	454	1.95122	1.85919	1.92309	7.36205	6.2746	11.4476	7.17e-13	2.27698	up
	Zm00001eb418880	281	267	281	92	95	97	1.95674	2.06686	1.69786	0.634182	0.700141	0.54644	1.31e-06	-1.40344	down
	Zm00001eb420550	2	0	0	93	114	168	0.028027	0	0	1.33829	1.76141	1.96701	5.46e-11	7.64519	up
	Zm00001eb417530	141	102	100	0	0	0	5.86061	4.74131	3.57119	0	0	0	7.48e-12	-9.14705	down
	Zm00001eb379230	525	626	774	116	157	153	12.4806	16.5964	15.6255	2.54763	3.67028	2.72016	8.34e-12	-2.04256	down
	NewGene_10037	27	13	39	145	63	81	0.27134	0.145828	0.333864	1.45526	0.669523	0.655534	0.00308172	2.07001	up
	NewGene_15209	34	36	26	391	167	282	0.3549	0.439945	0.230873	4.31776	2.02524	2.43476	6.96e-12	3.27991	up
	NewGene_19550	0	0	0	208	156	130	0	0	0	3.08266	2.48024	1.49075	1.83e-13	9.9992	up
	Zm00001eb404630	181	176	105	252	241	648	2.70872	2.9465	1.36096	3.78886	3.8733	7.94005	0.00133133	1.31824	up
	Zm00001eb069330	143	190	199	0	0	0	14.0607	20.8836	16.9821	0	0	0	7.91e-14	-9.79113	down
	Zm00001eb319160	0	0	0	73	70	95	0	0	0	5.45617	5.55204	5.81348	5.81e-11	8.86897	up
	Zm00001eb071170	500	331	508	874	800	941	8.5149	6.15405	7.45443	14.2604	14.3409	12.4164	2.33e-05	1.11402	up
	Zm00001eb238170	131	105	84	167	171	354	1.37907	1.22569	0.754563	1.81227	1.98506	3.09763	0.000581882	1.16793	up
	Zm00001eb361110	63	42	63	5	5	8	0.644207	0.476407	0.558565	0.047565	0.052204	0.061174	1.14e-06	-3.12031	down
	Zm00001eb354950	341	310	281	41	78	129	3.95824	4.01278	2.81624	0.470783	0.952398	1.2097	3.5e-07	-1.85876	down
	Zm00001eb002820	433	344	556	821	730	948	5.42887	4.81284	6.03181	11.5259	10.1613	10.1586	5.95e-05	1.04126	up
	Zm00001eb345610	5581	4698	7217	13572	13235	11273	57.2912	53.7717	63.9621	138.825	144.163	93.8127	2.43e-05	1.30365	up
	Zm00001eb015710	847	905	1030	114	180	217	8.28992	9.88077	8.70593	1.11025	1.86292	1.72012	3.2e-21	-2.34481	down
	Zm00001eb340000	193	128	212	4	4	0	2.78096	2.04775	2.63536	0.053917	0.059078	0	2.43e-15	-5.86186	down
	Zm00001eb214500	325	195	167	41	63	108	2.97961	1.99311	1.32209	0.367896	0.610232	0.863305	0.000157317	-1.63115	down
	Zm00001eb038010	494	450	419	100	142	291	4.0943	4.15208	2.99568	0.820105	1.24462	1.951	3.92e-05	-1.31989	down
	Zm00001eb074040	14	13	8	60	56	107	0.174862	0.18603	0.086321	0.768842	0.768927	1.1315	1.92e-07	2.7427	up
	Zm00001eb405270	527	453	777	0	0	0	2.92352	2.80183	3.72244	0	0	0	1.93e-19	-11.5035	down
	Zm00001eb263100	583	469	310	0	0	0	18.9106	16.9252	8.66164	0	0	0	6.03e-18	-11.1407	down
	NewGene_13690	159	143	117	66	39	71	4.69409	4.80256	3.37176	2.07	1.25531	1.7893	0.00528359	-1.13874	down
	NewGene_13691	0	0	0	467	414	768	0	0	0	3.48394	3.24124	4.68151	1.88e-20	11.6241	up
	Zm00001eb213570	158	117	145	42	50	44	2.32458	1.8946	1.85026	0.579272	0.76919	0.499422	0.000202707	-1.4726	down
	Zm00001eb189880	0	1	0	683	521	764	0	0.034123	0	22.9553	18.6459	20.8803	3.59e-18	10.9622	up
	Zm00001eb396570	115	102	170	0	3	3	0.799951	0.787701	1.02221	0	0.015804	0.016478	1.21e-13	-5.92027	down
	Zm00001eb138550	212	91	86	24	45	43	1.94604	0.92515	0.676355	0.218482	0.431076	0.31351	0.00515125	-1.6579	down
	NewGene_2970	66	54	87	15	14	6	0.929052	0.938551	1.10113	0.203576	0.216529	0.059001	0.00106479	-2.34522	down
	Zm00001eb397620	655	514	608	203	253	372	5.95251	5.22542	4.87592	1.92872	2.56954	2.89433	5.41e-07	-1.00846	down
	NewGene_1406	33	0	30	320	149	161	0.635379	0	0.462115	4.6217	2.32069	2.0975	0.00115305	3.5605	up
	Zm00001eb314670	31	56	19	490	259	230	0.444199	0.886403	0.242003	7.29216	4.12842	2.82079	2.82e-08	3.3973	up
	Zm00001eb365130	152	124	211	0	5	5	2.05045	1.86347	2.46031	0	0.061556	0.048624	1.4e-15	-5.51787	down
	NewGene_22052	141	125	76	0	0	0	6.65235	6.57832	3.07555	0	0	0	2.13e-11	-9.14967	down
	NewGene_22051	54	55	47	0	0	0	2.54492	2.89355	1.95012	0	0	0	2.11e-08	-8.01809	down
	NewGene_3316	93	61	68	310	307	398	2.34173	1.49235	1.33672	4.35811	4.60522	4.56728	1.5e-17	2.31936	up
	NewGene_3312	12	0	17	168	86	108	0.402644	0	0.494896	5.95647	3.21923	3.10108	9.71e-05	3.84852	up
	NewGene_5418	405	360	228	56	55	69	1.71835	1.70212	0.834733	0.233173	0.244872	0.236929	3.63e-11	-2.34363	down
	Zm00001eb003860	50	97	80	20	8	26	0.734812	1.58788	1.00563	0.260398	0.101528	0.299324	0.00198162	-2.01054	down
	Zm00001eb210200	759	775	869	0	0	2	11.7788	13.5214	11.7403	0	0	0.016446	1.48e-20	-10.1428	down
	Zm00001eb287030	0	0	10	63	65	94	0	0	0.419875	3.03768	3.33822	3.69445	0.000423499	4.592	up
	Zm00001eb040960	915	810	1157	2177	2422	2734	26.8891	25.6758	28.6735	61.5949	74.6736	63.6491	6.9e-12	1.48322	up
	Zm00001eb247980	188	141	138	8	10	7	4.50507	3.75363	2.86539	0.179036	0.212457	0.126403	1.91e-16	-4.07857	down
	Zm00001eb204320	88	114	120	308	258	296	1.12217	1.61187	1.31916	4.3044	3.59879	3.15272	2.72e-06	1.56363	up
	Zm00001eb398870	137	226	121	31	22	90	1.91884	3.40449	1.47435	0.412764	0.303479	1.05546	0.0022436	-1.78598	down
	Zm00001eb334100	71	83	128	142	184	209	0.661441	0.868311	1.0336	1.33089	1.82372	1.59163	0.00914611	1.04457	up
	Zm00001eb268530	63	35	81	425	241	475	0.671639	0.408674	0.744166	4.57344	2.76365	4.16144	8.29e-12	2.79259	up
	Zm00001eb000070	0	23	12	542	272	568	0	0.786815	0.319899	16.7556	8.94389	14.2654	2.51e-10	5.37618	up
	Zm00001eb394170	1146	851	657	461	246	517	23.607	19.5232	11.6652	9.43585	5.37148	8.61184	0.0055714	-1.00827	down
	Zm00001eb122620	53	48	108	4	7	9	0.612866	0.618834	1.08739	0.035163	0.086067	0.082093	3.08e-06	-3.28824	down
	Zm00001eb164630	377	402	331	0	0	0	2.13402	2.5384	1.61619	0	0	0	1.21e-17	-10.8503	down
	NewGene_6998	161	160	203	24	20	33	1.19135	1.02141	0.952586	0.120904	0.102902	0.136262	5.42e-14	-2.66661	down
	Zm00001eb420820	645	339	240	70	53	212	7.10221	3.68145	2.01661	0.683806	0.536413	1.71742	0.000689037	-1.87717	down
	Zm00001eb041760	4674	3302	6899	1750	1488	2470	69.8609	53.4374	87.2908	26.3305	23.7925	29.9644	1.26e-05	-1.27387	down
	NewGene_17154	45	65	65	0	0	2	0.741019	1.18336	0.913059	0	0	0.025637	1.01e-06	-6.41906	down
	Zm00001eb399880	118	83	68	1	1	3	6.54586	5.10332	3.23335	0.032501	0.014166	0.098542	7.43e-11	-5.67186	down
	Zm00001eb331760	307	306	182	56	37	183	3.45159	3.81333	1.74035	0.599625	0.425104	1.65732	0.00592287	-1.56724	down
	Zm00001eb382480	1220	1173	350	155	127	337	14.2046	15.1879	3.4879	1.75607	1.43923	3.0121	5.46e-05	-2.12268	down
	NewGene_8455	171	160	136	0	0	0	7.95609	8.3075	5.46183	0	0	0	2.06e-13	-9.59832	down
	Zm00001eb287860	1138	1250	2518	274	91	71	10.0834	12.3505	19.2633	2.41266	0.854896	0.502923	3.98e-07	-3.24027	down
	Zm00001eb069230	24	25	24	113	108	248	1.22704	1.43505	1.0559	5.93391	6.03423	10.6157	6.83e-12	2.72647	up
	Zm00001eb349960	617	597	768	7	5	12	42.842	46.2006	46.0304	0.457974	0.314267	0.674999	1.6e-58	-6.27955	down
	NewGene_675	137	108	90	8	3	4	2.84614	2.49614	1.61493	0.152696	0.06046	0.051848	1.13e-11	-4.33399	down
	Zm00001eb099120	2297	1961	1808	679	676	1356	34.3169	32.6473	23.3136	10.0983	10.6986	16.4025	5.37e-08	-1.10159	down
	Zm00001eb421880	144	253	368	4	10	8	2.00128	3.91714	4.40576	0.04374	0.140789	0.0876	8.07e-17	-5.00559	down
	Zm00001eb124790	153	113	285	639	576	971	3.29577	2.72317	5.31935	13.7554	13.2067	17.0098	1.82e-08	2.08925	up
	NewGene_18815	0	0	0	160	71	50	0	0	0	4.85002	2.27152	1.22799	9.66e-10	9.23255	up
	Zm00001eb249630	123	93	88	0	0	0	3.406	2.87351	2.09844	0	0	0	2.56e-11	-8.974	down
	Zm00001eb093650	265	94	289	51	62	87	4.62785	1.80627	4.34488	0.861661	1.14077	1.16981	0.00234707	-1.57887	down
	Zm00001eb118850	594	624	678	1368	1315	1452	7.18209	8.1759	7.10198	16.616	16.5138	14.212	1.39e-08	1.268	up
	Zm00001eb390630	5	5	10	301	231	293	0.082928	0.087347	0.152517	5.69165	4.64464	4.50413	3.54e-29	5.51053	up
	NewGene_13905	566	655	637	29	51	42	4.0921	5.28245	4.08364	0.204776	0.387418	0.241017	5.56e-32	-3.79852	down
	NewGene_13907	14	14	8	268	137	135	0.253613	0.271417	0.111293	4.88676	2.66501	1.99658	1.17e-11	4.10479	up
	Zm00001eb329220	146	49	72	191	255	367	1.54955	0.566552	0.670832	2.03285	2.87304	3.14528	0.000264348	1.71354	up
	Zm00001eb008630	449	452	657	1363	1353	1660	4.58181	5.1486	5.79583	13.8599	14.6659	13.7323	1.17e-11	1.62019	up
	Zm00001eb089570	84	51	48	0	0	0	2.50393	1.69365	1.22282	0	0	0	9.28e-09	-8.23716	down
	Zm00001eb139110	2080	1520	1719	326	473	521	11.7108	9.53754	8.34861	1.82574	2.82018	2.37394	7.44e-17	-1.88661	down
	Zm00001eb414430	0	0	0	106	78	121	0	0	0	6.74427	5.24359	6.24498	5.76e-12	9.22875	up
	NewGene_9194	8	0	4	114	64	146	0.13234	0	0.055891	1.99253	1.20726	3.8135	1.35e-09	4.86807	up
	NewGene_9198	431	359	321	2	0	0	6.34045	5.84281	3.93925	0.023956	0	0	4.75e-16	-9.00692	down
	Zm00001eb297930	215	137	166	2	2	3	4.26665	3.01721	2.84636	0.027054	0.023762	0.038753	9.88e-19	-6.1033	down
	NewGene_9441	148	165	126	0	0	0	3.06069	3.78241	2.24046	0	0	0	5.07e-13	-9.51344	down
	Zm00001eb070720	560	542	454	0	0	0	7.04605	7.59864	4.92085	0	0	0	2.26e-19	-11.3355	down
	NewGene_15413	36	24	120	341	85	282	1.47922	1.16811	4.3346	14.9438	3.74033	9.87958	0.00891067	2.11024	up
	Zm00001eb118070	71	51	44	146	155	269	0.424401	0.329752	0.21458	0.879117	0.990575	1.26599	2.17e-08	1.85989	up
	NewGene_17817	152	141	139	26	18	37	3.99009	4.13971	3.16414	0.658449	0.488018	0.771802	1.77e-10	-2.32627	down
	Zm00001eb078460	347	441	747	852	976	1119	24.7958	34.645	45.3513	59.6788	74.9693	63.8653	0.00329792	1.06912	up
	NewGene_17812	497	432	281	57	66	98	3.6275	3.17146	1.70847	0.75953	0.993038	1.11455	8.72e-13	-2.36161	down
	Zm00001eb058370	137	143	127	45	48	71	2.11393	2.45335	1.69127	0.683123	0.781489	0.885425	0.000184535	-1.21636	down
	NewGene_8719	4	8	8	78	39	54	0.044944	0.1033	0.07259	0.905207	0.484797	0.512534	1.06e-05	3.25105	up
	NewGene_8713	20	18	24	488	260	283	0.313518	0.315349	0.362132	16.0499	8.07328	5.81581	1.84e-18	4.2462	up
	NewGene_2357	95	45	230	33	16	24	3.91375	2.10068	8.28334	1.52007	0.649358	1.00663	0.00570125	-2.17022	down
	Zm00001eb319390	636	457	311	126	86	275	10.2693	8.20631	4.33136	2.01317	1.47122	3.59132	0.000501082	-1.50146	down
	Zm00001eb111130	242	185	172	57	67	54	7.76169	6.51289	4.80468	1.73481	2.17741	1.3432	6.22e-05	-1.58568	down
	Zm00001eb014870	1061	960	652	2050	2027	2676	7.26901	7.32511	3.85402	13.9779	14.7286	14.8415	3.72e-09	1.4545	up
	Zm00001eb082050	441	412	528	2482	913	1133	6.75305	7.02527	6.97632	37.8832	14.8388	14.0658	9.12e-05	1.91864	up
	Zm00001eb101160	75	216	198	34	26	22	1.27508	4.10257	2.90915	0.567275	0.459671	0.303235	0.000152941	-2.41349	down
	Zm00001eb376940	119	99	168	471	319	348	3.43688	3.18685	4.18043	13.5728	9.78972	8.15119	1.32e-05	1.73553	up
	Zm00001eb352790	453	297	450	0	3	6	8.62789	6.30518	7.40741	0	0.056326	0.081612	1.91e-30	-6.98093	down
	NewGene_18599	0	0	0	85	74	125	0	0	0	3.35515	3.14818	4.02421	9.83e-12	9.1013	up
	Zm00001eb148000	3082	2852	5581	1673	1510	1836	50.7103	52.2955	79.2569	27.4006	26.3489	24.4571	0.00145184	-1.05578	down
	NewGene_1190	0	0	0	358	153	237	0	0	0	2.67827	1.09694	1.45803	5.38e-15	10.5698	up
	Zm00001eb377010	134	154	125	19	26	17	3.28479	4.21935	2.65028	0.442358	0.670725	0.329121	6.53e-08	-2.57634	down
	Zm00001eb321920	131	164	55	405	589	500	2.15194	2.99692	0.776894	6.62262	10.2841	6.65583	5.11e-06	2.23398	up
	Zm00001eb368380	541	554	697	1005	755	1683	11.7391	13.3919	13.05	21.6962	17.3574	29.5552	3.81e-05	1.00773	up
	Zm00001eb107520	146	136	212	614	552	716	1.88981	1.96094	2.36319	8.10643	7.98165	7.59411	1.83e-14	2.06059	up
	Zm00001eb014500	92	69	48	231	230	346	0.94966	0.791753	0.423648	2.37946	2.53613	2.88304	5.5e-10	2.05171	up
	NewGene_5990	384	277	354	23	10	28	3.52048	2.78048	2.75584	0.218264	0.139316	0.214249	2.81e-26	-3.96124	down
	Zm00001eb171160	0	0	0	148	105	259	0	0	0	2.43916	1.83691	3.47087	5e-14	9.91377	up
	Zm00001eb277180	0	0	0	486	369	549	0	0	0	6.704	5.31802	6.20417	1.6e-19	11.435	up
	Zm00001eb400190	224	184	294	0	0	0	4.05309	3.70738	4.60087	0	0	0	4.04e-15	-10.1798	down
	NewGene_8835	600	576	558	4	6	8	2.63998	2.82092	2.11834	0.017462	0.02716	0.028219	3.82e-55	-6.49479	down
	Zm00001eb332450	68	61	58	140	134	190	1.19701	1.21944	0.903052	2.47486	2.52963	2.793	1.49e-06	1.42173	up
	Zm00001eb339400	170	92	292	54	33	40	12.237	7.40242	18.1721	3.83997	2.48705	2.28335	0.000989131	-1.94971	down
	Zm00001eb347630	269	105	124	20	20	96	22.1773	9.59148	8.79861	1.61414	1.67535	6.38585	0.0066761	-1.91331	down
	NewGene_3294	141	91	73	8	0	3	1.01238	0.703177	0.460558	0.049721	0	0.010181	3.5e-07	-4.62935	down
	Zm00001eb052930	0	0	0	65	69	84	0	0	0	2.61493	2.95544	2.77695	1.55e-10	8.74981	up
	Zm00001eb366180	333	360	292	42	52	139	4.63733	5.45711	3.48144	0.611077	0.629625	1.28503	1.22e-07	-2.07435	down
	NewGene_5502	60	148	153	2	5	9	1.02514	2.82829	2.26791	0.033788	0.0757	0.125594	9.03e-10	-4.45868	down
	NewGene_1679	0	0	0	78	60	129	0	0	0	3.5575	2.90779	4.81159	3.45e-11	8.98798	up
	NewGene_3129	0	0	0	267	312	176	0	0	0	9.49427	11.8034	5.06322	3.46e-15	10.6273	up
	Zm00001eb089730	0	0	0	76	64	77	0	0	0	2.0164	1.80488	1.67597	2.12e-10	8.76044	up
	Zm00001eb136260	566	546	830	1454	985	1046	9.12561	9.80617	11.5437	23.3349	16.8417	13.6738	0.00640393	1.02067	up
	Zm00001eb334910	437	409	501	102	135	193	3.12893	3.28937	3.10482	0.790969	1.01651	1.1139	1.87e-11	-1.55636	down
	NewGene_5604	47	75	56	11	9	13	1.94369	3.46785	2.00078	0.449746	0.372793	0.41133	0.000108795	-2.32999	down
	Zm00001eb004140	1197	638	1702	386	423	689	31.7547	18.5591	38.9728	10.0788	11.8872	14.8027	0.00273222	-1.1426	down
	Zm00001eb121780	367	275	105	16	13	29	4.20579	3.50909	1.03028	0.181528	0.150381	0.26511	3.31e-10	-3.62042	down
	Zm00001eb180740	95	60	68	10	0	0	5.87152	4.11063	3.61534	0.555134	0	0	0.00406198	-4.1733	down
	Zm00001eb159020	274	178	177	438	242	720	4.46719	3.23039	2.48866	7.11715	4.1894	9.51642	0.00159427	1.21239	up
	Zm00001eb041480	485	442	513	967	1108	1534	12.2081	12.6133	11.0634	24.7143	31.3363	32.9909	4.89e-21	1.42902	up
	Zm00001eb421250	85	100	106	3	6	8	0.906975	1.18982	0.977193	0.025752	0.066136	0.062037	4.12e-12	-4.0136	down
	Zm00001eb034990	1387	1824	1515	621	428	948	6.25468	9.11186	5.86158	2.76879	2.03118	3.43937	8.77e-06	-1.17678	down
	Zm00001eb124110	273	168	348	82	90	82	14.3495	9.8383	15.8039	4.2599	4.97702	3.47663	0.00047262	-1.4684	down
	NewGene_20274	0	0	0	155	94	244	0	0	0	1.21246	0.778819	1.58836	1.07e-13	9.8657	up
	NewGene_20275	150	139	115	18	33	87	1.8344	2.09725	1.23828	0.172172	0.357689	0.757886	0.00528452	-1.56073	down
	NewGene_5387	9	7	0	80	38	53	0.286863	0.245835	0	2.66139	1.34924	1.42538	0.000713459	3.58348	up
	NewGene_20279	77	67	81	99	127	202	0.892142	1.00537	0.758193	1.15046	1.48734	1.77339	0.00211457	1.00679	up
	Zm00001eb258050	1182	954	805	266	425	591	13.998	12.6709	8.22753	3.16713	5.37614	5.72359	8.45e-05	-1.11478	down
	Zm00001eb086940	192	250	238	0	0	0	8.85278	12.3133	9.27185	0	0	0	4.26e-15	-10.1458	down
	Zm00001eb395360	137	58	98	1249	1877	2215	3.51811	1.65101	2.16659	32.0998	51.3824	46.3137	3.58e-40	4.31151	up
	Zm00001eb305290	2	7	2	115	88	273	0.023378	0.09032	0.017686	1.33217	1.0796	2.60896	1.87e-14	5.43527	up
	Zm00001eb291760	298	348	236	511	541	746	2.73409	3.55899	1.86921	4.66866	5.27148	5.55144	9.59e-06	1.12856	up
	Zm00001eb138740	145	137	88	10	10	9	3.73995	3.9575	1.96251	0.250426	0.271029	0.177809	3.39e-11	-3.53678	down
	Zm00001eb426320	98	168	106	20	33	39	0.750639	1.35869	0.669806	0.142519	0.252593	0.224323	0.000103079	-1.92945	down
	Zm00001eb297390	1517	1054	830	125	137	388	22.6807	17.4847	10.9128	1.48117	1.73296	3.75089	3.56e-10	-2.3803	down
	Zm00001eb003750	200	225	117	26	32	44	5.29912	6.65224	2.66341	0.664996	0.889765	0.935467	1.23e-07	-2.31979	down
	Zm00001eb300410	449	241	494	588	757	1174	16.1075	9.62788	15.2936	21.0077	28.8421	34.1526	0.000271467	1.18075	up
	Zm00001eb396100	262	211	335	84	103	92	3.62241	3.25308	4.00504	1.15264	1.51323	1.02415	0.000141358	-1.37794	down
	Zm00001eb358640	267	120	233	48	60	80	5.79146	2.8882	4.35805	1.02935	1.37006	1.39195	0.00012595	-1.60412	down
	Zm00001eb286800	88	74	221	379	339	599	0.904429	0.844788	1.96282	3.88139	3.69906	4.9883	7.99e-05	1.87631	up
	Zm00001eb060540	22	8	14	1566	1716	2404	0.376314	0.137508	0.210976	28.0312	32.6324	34.8651	3.41e-126	7.12399	up
	Zm00001eb086000	50	47	28	414	690	518	1.1397	1.20537	0.552233	9.5329	16.9482	9.71606	4.65e-21	3.85681	up
	Zm00001eb352420	135	94	121	0	0	0	1.9837	1.59771	1.53173	0	0	0	5.24e-12	-9.17418	down
	NewGene_14976	208	241	490	12	7	13	1.76426	2.29645	3.65261	0.096022	0.059254	0.082309	3.6e-19	-4.76443	down
	Zm00001eb260960	3389	2663	5795	9809	8017	10325	94.3704	82.675	139.414	273.001	237.032	233.339	2.8e-05	1.39391	up
	Zm00001eb229490	339	74	229	890	731	928	8.64365	2.10475	5.02573	22.5864	19.7721	19.1654	2.6e-05	2.15553	up
	Zm00001eb042370	1234	1025	1570	347	313	538	9.04567	8.37253	9.9276	2.52657	2.42929	3.18974	2.69e-13	-1.58222	down
	NewGene_7435	621	646	330	5	10	4	6.07123	6.94534	2.81972	0.035659	0.077219	0.023332	4.04e-29	-6.24016	down
	Zm00001eb123250	241	182	299	48	60	57	3.11922	2.64387	3.31928	0.642503	0.828889	0.612974	4.45e-08	-1.98339	down
	Zm00001eb211190	1078	1257	738	138	210	418	7.29555	9.46881	4.30751	0.919926	1.50622	2.28562	4.87e-08	-1.98092	down
	Zm00001eb397010	99	66	73	17	23	13	1.27236	0.939763	0.816156	0.194735	0.307217	0.133905	0.000864512	-1.97835	down
	NewGene_15625	47	36	33	362	173	196	0.421983	0.415659	0.180403	3.22345	1.47806	1.36991	2.35e-08	2.85059	up
	Zm00001eb156360	526	337	355	104	157	292	7.12533	5.09728	4.1523	1.40143	2.24389	3.19271	0.00254822	-1.08747	down
	NewGene_9106	49	56	80	129	137	121	1.48958	1.89808	2.10646	3.91469	4.68165	2.99939	0.00723406	1.22754	up
	NewGene_12015	7	0	4	116	193	117	0.402466	0	0.173483	4.66843	7.60394	3.69722	1.02e-11	5.48412	up
	Zm00001eb128340	56	103	92	265	222	376	0.783118	1.50146	1.0824	3.63281	3.29265	4.18337	1.8e-07	1.86682	up
	Zm00001eb051360	55	70	52	642	548	738	0.575913	0.884376	0.493113	6.90915	6.28172	6.45832	1.95e-39	3.566	up
	Zm00001eb164860	391	450	682	3316	2538	3009	6.38379	8.18953	9.66679	53.9424	43.9863	39.8148	3.83e-18	2.69319	up
	Zm00001eb000080	3	13	0	5177	3442	4828	0.030548	0.194575	0	71.2857	50.494	54.0798	1.25e-15	9.81016	up
	Zm00001eb050010	765	1045	1034	96	74	481	8.60933	12.8137	10.0034	1.08669	0.888092	4.40326	0.000109682	-2.22505	down
	Zm00001eb223960	232	116	189	24	17	22	2.59613	1.4396	1.82091	0.248494	0.186071	0.193131	1.11e-10	-2.94423	down
	Zm00001eb227420	161	130	158	393	324	441	2.08891	1.84652	1.77409	5.10095	4.48265	4.67274	1.07e-09	1.49723	up
	NewGene_14500	60	47	64	108	103	117	1.82406	1.45155	1.48631	3.11409	3.17742	2.78017	0.00494007	1.082	up
	NewGene_21472	0	0	0	83	89	86	0	0	0	1.1343	1.29339	0.975332	3.93e-11	9.02161	up
	NewGene_15456	42	69	56	0	0	0	1.79326	3.25396	2.05491	0	0	0	2.1e-08	-8.12567	down
	Zm00001eb281870	41	61	17	157	157	196	0.8356	1.39638	0.301419	3.23378	3.4583	3.28789	7.48e-05	2.20792	up
	NewGene_15450	67	41	129	729	464	596	0.858723	0.574799	1.69083	9.92119	6.32568	6.20399	7.98e-11	3.0849	up
	Zm00001eb203400	70	59	76	213	339	147	1.12336	1.05089	1.0479	3.39784	5.75743	1.89866	0.000208183	1.99363	up
	Zm00001eb107770	117	68	57	16	0	3	4.59379	2.99296	1.93587	0.613269	0	0.084748	0.00556698	-3.42699	down
	Zm00001eb346840	100	41	69	8	6	8	5.80685	2.59515	3.44633	0.429768	0.314596	0.333558	3.04e-06	-3.11435	down
	Zm00001eb433660	1423	865	1942	515	471	496	28.5197	19.3251	33.5895	10.2737	10.0076	8.04601	0.000188998	-1.34702	down
	Zm00001eb327250	830	483	976	5577	4459	4228	13.4457	8.73003	13.688	82.1458	75.1624	51.0511	5.26e-16	2.82883	up
	Zm00001eb007070	38	39	23	65	88	146	0.925744	1.05003	0.472918	1.58157	2.29136	2.90121	0.000478446	1.64276	up
	Zm00001eb046090	435	395	406	0	0	0	5.8235	6.07977	4.78232	0	0	0	2.21e-18	-11.0007	down
	Zm00001eb083000	107	88	52	0	0	0	3.03225	2.77225	1.27405	0	0	0	7.53e-10	-8.67853	down
	NewGene_4855	62	51	84	346	158	242	0.629699	0.582323	0.743078	3.53361	1.7155	2.00893	1.11e-05	2.08675	up
	Zm00001eb354060	0	0	0	211	151	501	0	0	0	2.0307	1.54048	3.92291	9.47e-16	10.6209	up
	Zm00001eb334590	14	22	42	253	243	537	0.221627	0.388869	0.593708	4.17991	4.2651	7.2174	3.43e-16	3.77297	up
	Zm00001eb375320	222	231	283	482	351	552	1.32444	1.53468	1.45696	2.92618	2.31454	2.7035	9.73e-05	1.02938	up
	Zm00001eb244920	2165	1551	3275	4373	5611	4644	43.3068	34.568	56.5299	87.0633	119.017	75.2076	0.000608127	1.23875	up
	Zm00001eb373710	324	322	317	664	539	803	4.01175	4.45602	3.39243	8.20106	7.14865	8.07087	4.9e-09	1.17394	up
	Zm00001eb368600	15	17	12	59	54	66	1.23236	1.59195	0.847118	4.92341	4.79314	4.50847	5.24e-05	2.15204	up
	Zm00001eb135900	457	414	491	976	908	1295	4.8497	4.68623	4.47543	9.79138	10.03	10.9824	6.98e-17	1.33676	up
	Zm00001eb066620	61	84	65	332	298	349	0.975625	1.51107	0.909623	5.29982	5.08113	4.53662	2.24e-13	2.35381	up
	Zm00001eb335740	376	283	358	783	700	959	7.76881	6.51243	6.35006	14.989	14.2641	14.9325	2.23e-12	1.38954	up
	Zm00001eb379540	79	76	98	199	134	303	1.50802	1.62353	1.60679	3.79307	2.70634	4.70163	2.58e-05	1.40532	up
	Zm00001eb249090	21	25	12	56	88	399	0.395808	0.522466	0.194148	1.07702	1.81794	6.28665	2.33e-05	3.12825	up
	Zm00001eb080720	66	118	103	6	2	20	0.874335	1.74802	1.1866	0.070025	0.02446	0.213066	7.1e-06	-3.39944	down
	Zm00001eb346330	827	777	635	1569	1112	1617	24.3737	25.543	16.1655	46.0444	34.7663	38.6203	2.87e-05	1.07047	up
	Zm00001eb049180	614	656	900	284	195	495	7.69329	9.15271	9.72595	3.53663	2.58901	5.01512	0.000445238	-1.10027	down
	Zm00001eb358480	134	114	134	412	401	598	5.15739	4.90723	4.44757	15.8165	16.413	18.7119	7.37e-25	1.99021	up
	Zm00001eb439810	95	118	88	161	341	200	1.03178	1.43061	0.82355	1.74916	3.96007	1.76723	0.00600942	1.39355	up
	Zm00001eb415510	123	89	108	178	188	241	2.75529	2.2111	2.07423	3.9655	4.46288	4.3736	0.000148998	1.04549	up
	Zm00001eb248870	1046	458	489	108	116	365	12.7227	6.27309	5.2005	1.29011	1.49195	3.56991	0.000330291	-1.75544	down
	NewGene_6828	291	242	251	0	0	0	2.56261	2.36865	1.90146	0	0	0	4.84e-16	-10.3422	down
	NewGene_9839	0	0	0	71	76	106	0	0	0	1.41198	1.61058	1.71969	3.02e-11	8.94601	up
	NewGene_6825	143	149	102	0	0	0	3.41984	3.97816	2.10648	0	0	0	2.33e-12	-9.3568	down
	NewGene_6826	942	910	669	0	0	0	20.3153	22.0573	10.8498	0	0	0	1.31e-21	-12.0325	down
	NewGene_6827	73	121	128	0	0	0	1.94047	3.61257	2.94946	0	0	0	3.96e-11	-9.0701	down
	NewGene_9831	0	3	0	226	210	99	0	0.020906	0	1.85909	1.8496	0.654812	6.61e-12	7.69505	up
	Zm00001eb220850	1115	992	1281	458	337	539	14.6109	14.488	14.491	5.96915	4.67711	5.71181	1.4e-08	-1.22781	down
	NewGene_18705	4	5	0	93	39	62	0.055838	0.0755	0	1.37038	0.61009	0.734424	2.57e-06	4.58204	up
	NewGene_12153	25	5	19	74	174	119	0.461001	0.089401	0.492868	1.26894	3.22964	1.65734	1.41e-05	3.08698	up
	NewGene_18703	1664	1399	1338	303	322	461	26.6338	24.9563	18.4746	4.81283	5.45289	5.965	6.91e-32	-1.915	down
	Zm00001eb056320	2821	3598	4092	1197	1021	1410	32.3655	46.4641	35.4409	11.995	12.3865	12.0347	9.83e-10	-1.41569	down
	Zm00001eb142220	2141	1601	1815	480	613	970	39.5029	32.9182	28.8882	8.80633	11.9795	14.4833	3.71e-12	-1.34797	down
	Zm00001eb100400	271	284	218	0	0	0	9.89929	11.5465	6.87909	0	0	0	9.48e-16	-10.3284	down
	Zm00001eb183160	68	75	77	164	160	262	1.14956	1.41738	1.11826	2.76319	2.87886	3.60461	3.16e-08	1.50176	up
	Zm00001eb043340	149	130	129	285	382	428	1.88776	1.87524	1.50188	3.53009	5.22559	4.46931	1.38e-09	1.54608	up
	NewGene_14524	80	30	42	276	257	322	2.32239	0.849027	0.923343	6.06986	6.26624	6.00769	3.22e-10	2.6387	up
	Zm00001eb062390	119	135	71	20	40	34	1.62747	2.0488	0.835421	0.259438	0.575853	0.371077	0.0030215	-1.66587	down
	Zm00001eb041040	277	206	318	710	754	972	8.80468	7.31205	8.74309	22.5168	25.4959	25.0913	7.34e-15	1.72805	up
	Zm00001eb241570	188	239	166	383	429	528	2.09057	2.97913	1.58548	4.25578	5.08294	4.78167	3.51e-06	1.2874	up
	Zm00001eb214320	523	507	638	162	205	377	6.58269	7.10504	6.92411	2.02085	2.72926	3.83455	2.47e-05	-1.10667	down
	Zm00001eb210660	1034	819	1739	2152	2910	3513	25.2514	22.2966	36.6489	52.3183	75.406	69.4917	2.26e-05	1.3744	up
	NewGene_13617	186	254	165	0	0	0	3.26843	4.95286	2.57682	0	0	0	3.15e-14	-9.98173	down
	NewGene_14342	122	177	79	3	0	5	1.34258	2.17539	0.747364	0.02515	0	0.043123	2.13e-11	-5.52677	down
	NewGene_14340	135	214	76	0	0	0	0.739244	1.31025	0.358445	0	0	0	1.62e-11	-9.48061	down
	Zm00001eb350120	773	402	347	63	98	181	12.1662	7.04235	4.7093	0.975072	1.62325	2.30843	9.8e-07	-2.09869	down
	Zm00001eb400300	572	295	524	64	54	103	7.42719	4.28875	5.88023	0.846608	0.724987	1.07781	1.67e-14	-2.55877	down
	Zm00001eb423520	472	269	190	37	20	137	6.2371	3.7792	2.21641	0.473995	0.278803	1.46892	0.00041529	-2.31565	down
	Zm00001eb258990	81	55	50	17	6	14	1.30168	0.97972	0.67515	0.254276	0.091567	0.183132	0.000918661	-2.20124	down
	Zm00001eb227910	169	142	87	0	0	0	7.89002	7.47074	3.56079	0	0	0	5.03e-12	-9.36714	down
	Zm00001eb339140	0	0	0	139	105	169	0	0	0	5.55357	4.44406	5.49158	1.91e-13	9.65911	up
	NewGene_15121	0	0	0	332	282	267	0	0	0	5.58153	5.10801	3.94132	1.09e-16	10.8119	up
	Zm00001eb322010	136	50	59	9	3	22	2.40352	0.980034	0.898398	0.145665	0.049768	0.304654	0.000421974	-2.83516	down
	Zm00001eb313500	55	96	218	9	3	7	0.801293	1.55301	2.74317	0.128262	0.043316	0.075819	1.54e-07	-4.15485	down
	Zm00001eb334630	207	170	136	413	236	345	2.27772	1.96979	0.973684	3.61839	2.16332	2.59069	0.00511898	1.10284	up
	Zm00001eb254080	1308	1329	1125	407	565	675	12.2042	13.7642	9.05895	3.76467	5.58078	5.09413	8.95e-07	-1.08435	down
	Zm00001eb126270	759	528	459	144	117	379	14.9742	11.6135	7.81834	2.81244	2.44284	6.04749	0.000290181	-1.43713	down
	Zm00001eb025150	355	272	263	30	92	98	4.54258	3.94247	2.88239	0.369164	1.2288	0.998154	3.86e-05	-1.92292	down
	Zm00001eb016720	930	651	1004	257	229	354	17.0772	11.8811	14.1883	4.07419	3.79018	4.63308	2.43e-11	-1.50966	down
	Zm00001eb402430	232	288	151	66	89	123	4.09783	5.67272	2.29858	1.1505	1.66639	1.74832	0.00413974	-1.18943	down
	Zm00001eb226630	211	162	266	42	11	8	10.6245	9.07709	11.5474	2.09154	0.561284	0.313719	4.64e-05	-3.13065	down
	NewGene_1932	0	0	0	139	86	162	0	0	0	1.33562	0.874141	1.27107	7.38e-13	9.56042	up
	Zm00001eb315100	178	121	165	318	373	540	2.28561	1.72714	1.83262	4.06937	5.08083	5.62327	1.23e-10	1.50889	up
	Zm00001eb258700	0	0	0	47	38	75	0	0	0	1.86338	1.61128	2.45256	6.02e-09	8.25746	up
	Zm00001eb074210	4165	3281	2324	1031	972	2853	71.4408	62.7811	34.6517	17.5138	17.7749	39.3805	0.00777204	-1.00285	down
	Zm00001eb403740	342	323	495	1048	947	1476	10.4482	11.0897	13.0546	30.6303	29.4185	35.429	2.04e-13	1.68656	up
	Zm00001eb273310	0	0	0	242	259	250	0	0	0	12.2585	13.9559	10.3441	3.28e-16	10.5641	up
	NewGene_20183	0	0	0	42	44	62	0	0	0	4.15734	4.69327	5.03005	9.11e-09	8.17253	up
	NewGene_13151	0	0	0	160	119	123	0	0	0	4.11099	3.394	2.61682	7.2e-13	9.67786	up
	Zm00001eb124800	1307	1634	2541	585	904	947	77.5753	108.097	130.136	34.5348	56.8649	45.5208	0.00295994	-1.04857	down
	NewGene_165	12	0	4	257	222	209	0.174266	0	0.038778	5.30365	6.88808	4.01147	1.38e-13	5.62754	up
	Zm00001eb001490	105	161	181	379	252	446	1.0889	1.8988	1.70945	3.75733	2.81017	3.69187	0.000137093	1.37091	up
	Zm00001eb038190	262	211	220	91	74	165	4.31846	3.87154	3.12033	1.48117	1.27941	2.2004	0.000777783	-1.00321	down
	Zm00001eb042530	2	3	3	56	75	147	0.026552	0.043851	0.03505	0.770521	1.10458	1.64731	2.36e-12	5.16011	up
	Zm00001eb324550	863	448	386	85	54	376	9.36973	4.88668	3.30292	0.72172	0.470445	2.87399	0.00592883	-1.79262	down
	Zm00001eb025050	362	134	378	778	1094	859	10.0521	4.14053	9.07286	21.5233	32.2739	19.349	5.99e-05	1.82903	up
	Zm00001eb274920	157	120	80	22	20	12	4.20669	3.57126	1.84253	0.583884	0.563074	0.250853	2.51e-05	-2.52837	down
	Zm00001eb017100	199	101	135	262	181	425	1.85061	1.0496	1.08053	2.4309	1.78937	3.20501	0.00496781	1.07517	up
	NewGene_22397	0	0	0	567	429	485	0	0	0	23.5973	18.7229	16.2514	2.09e-19	11.5482	up
	NewGene_22393	70	36	79	349	232	345	2.32712	1.55422	1.99089	10.0267	8.94984	8.11621	6e-10	2.46911	up
	Zm00001eb211140	60	30	77	363	253	471	1.02884	0.564923	1.10933	6.15713	4.44435	6.36843	1.31e-12	2.814	up
	Zm00001eb071850	133	206	456	89	41	62	1.68785	2.84716	5.01651	1.0897	0.539747	0.680241	0.00305402	-1.89005	down
	Zm00001eb240090	3102	2696	3090	6920	5795	7414	44.9194	43.5072	38.6195	99.7616	89.0125	86.9479	2.41e-12	1.31739	up
	Zm00001eb380640	216	163	163	339	369	672	2.38081	2.00131	1.54598	3.72017	4.32966	6.08774	3.73e-09	1.41942	up
	Zm00001eb428600	5	9	4	254	196	241	0.168196	0.315085	0.100035	8.7785	7.22391	6.79922	8.76e-25	5.40108	up
	Zm00001eb136550	447	374	418	0	0	4	12.2248	11.3777	9.86459	0	0	0.077222	3.18e-24	-8.19861	down
	Zm00001eb271160	3864	2036	2523	329	467	563	46.2855	27.1799	26.0782	3.9125	5.93293	5.45524	4.23e-19	-2.51118	down
	NewGene_15327	48	11	7	142	81	139	0.959832	0.141139	0.070207	2.82365	1.89147	2.3661	0.00136233	2.60955	up
	Zm00001eb414920	398	277	315	14	12	16	23.004	17.789	15.7111	0.792151	0.710873	0.723729	2.27e-34	-4.44131	down
	NewGene_10668	57	63	61	0	0	0	2.07506	2.5347	1.90031	0	0	0	4.4e-09	-8.23313	down
	NewGene_11133	1393	1229	1069	0	0	0	16.1369	15.9347	12.2759	0	0	0	6.03e-24	-12.5795	down
	Zm00001eb061240	111	90	116	353	321	382	0.920737	0.828785	0.834516	2.93405	2.83799	2.57952	2.95e-12	1.87701	up
	Zm00001eb344090	337	334	320	104	53	152	10.3848	11.4907	8.53297	3.1942	1.71237	3.79012	4.36e-06	-1.6154	down
	Zm00001eb231120	241	222	290	312	480	684	7.63936	7.84286	7.91883	9.83545	16.1169	17.5568	0.000153415	1.05286	up
	NewGene_16670	64	66	61	12	8	22	1.26215	1.00677	0.705476	0.293473	0.20552	0.369252	9.36e-05	-2.12577	down
	NewGene_8794	426	348	417	1	0	0	7.84162	8.20984	7.98101	0.00819	0	0	2.77e-15	-9.98243	down
	Zm00001eb262680	4795	3611	4968	0	0	2	85.4566	71.7134	76.3992	0	0	0.024595	1.08e-31	-12.6106	down
	NewGene_8798	113	139	149	19	6	18	0.481948	0.657802	0.478047	0.067762	0.022974	0.052284	3.7e-09	-3.12099	down
	Zm00001eb039390	398	280	431	691	983	1089	12.1683	9.53422	11.3689	21.0227	31.8792	26.9664	2.95e-08	1.44415	up
	Zm00001eb377970	52	128	38	210	365	158	0.514677	1.39331	0.357685	2.2184	3.99819	1.39646	0.00666491	1.93829	up
	Zm00001eb180320	143	101	75	5	0	6	3.24295	2.54196	1.45389	0.102794	0	0.098066	6.29e-10	-4.788	down
	NewGene_19557	0	0	0	512	262	616	0	0	0	7.02344	3.81446	6.98169	1.21e-18	11.3913	up
	Zm00001eb195120	185	193	270	399	380	560	4.58042	5.32224	5.75009	9.81237	9.96592	11.2286	4.82e-06	1.1539	up
	Zm00001eb038110	176	97	102	32	33	51	2.04471	1.25854	1.0162	0.360424	0.401406	0.475427	0.000266599	-1.58771	down
	Zm00001eb273550	28	34	27	89	61	202	0.34569	0.482518	0.294756	1.13893	0.836705	2.11569	7.98e-05	1.99561	up
	Zm00001eb195690	315	270	281	8	12	15	1.87325	1.79232	1.44166	0.044994	0.073382	0.068321	9.64e-35	-4.52888	down
	NewGene_21444	3	3	0	419	334	546	0.024283	0.039443	0	7.08051	6.63909	7.06742	1.38e-31	7.86335	up
	Zm00001eb133680	2	0	0	310	296	428	0.058804	0	0	13.0693	13.2888	14.67	1.4e-16	9.12555	up
	NewGene_13426	17	21	36	146	83	92	0.422564	0.445176	0.913357	3.02288	2.09381	1.58777	0.000129913	2.29697	up
	Zm00001eb324590	1354	1209	1266	489	436	874	9.15331	9.10497	7.38642	3.29082	3.12453	4.78152	1.02e-08	-1.0199	down
	Zm00001eb184830	0	0	0	356	153	179	0	0	0	5.58099	2.5324	2.28021	3.12e-14	10.4807	up
	Zm00001eb256540	357	285	221	59	74	49	5.03825	4.49292	2.70672	0.783453	1.10066	0.524172	1.81e-06	-2.06306	down
	Zm00001eb277100	570	346	1517	8	60	63	7.74988	5.23648	17.7948	0.08742	0.841396	0.671139	2.29e-08	-4.1311	down
	NewGene_7057	0	0	0	145	156	111	0	0	0	0.784488	0.89849	0.489368	8.49e-13	9.73281	up
	NewGene_15862	7	6	11	129	152	62	0.256159	0.22897	0.349003	5.05602	6.3472	1.96416	1.05e-08	4.0773	up
	Zm00001eb338420	365	364	465	1003	1063	1148	12.5902	13.9671	13.8418	34.4121	38.8873	32.0438	2.29e-11	1.57011	up
	NewGene_10303	347	265	310	62	60	89	8.52364	7.2387	6.55558	1.50251	1.55754	1.76273	3.96e-16	-2.02053	down
	NewGene_1366	187	185	119	0	0	0	2.16316	2.19243	1.24161	0	0	0	3.02e-13	-9.67362	down
	Zm00001eb285260	236	180	327	11	23	35	10.1458	8.63922	12.1364	0.453242	1.03227	1.20867	4.92e-14	-3.35646	down
	Zm00001eb079960	250	191	226	0	0	0	17.5189	14.9168	13.6529	0	0	0	3.33e-15	-10.1067	down
	Zm00001eb332100	113	63	21	313	333	189	1.98233	1.18096	0.297628	5.64578	6.4361	2.77871	0.000921727	2.30573	up
	Zm00001eb327680	98	68	75	322	240	324	2.61395	1.98476	1.64464	8.21202	6.60708	6.89153	1.47e-10	2.01955	up
	Zm00001eb152140	0	0	0	526	539	608	0	0	0	7.56756	8.27307	7.12373	1.65e-20	11.703	up
	Zm00001eb393110	42	41	48	5	3	0	0.457129	0.50484	0.451435	0.054873	0.034436	0	0.000391258	-3.7851	down
	Zm00001eb319560	287	254	215	47	47	62	4.16174	4.10038	2.68472	0.668162	0.709416	0.717823	2.81e-13	-2.16394	down
	NewGene_5680	0	0	0	144	44	61	0	0	0	0.920258	0.275618	0.288848	2.61e-09	9.02257	up
	NewGene_5685	324	254	161	699	597	798	2.36967	2.09676	1.04635	5.08149	4.58657	5.12613	6.24e-07	1.63178	up
	Zm00001eb166190	138	83	90	135	245	253	2.16411	1.44389	1.21485	2.20966	4.33301	3.52367	0.00523329	1.14958	up
	Zm00001eb163340	528	349	470	153	100	360	7.9219	5.82807	6.09216	2.27793	1.59211	4.36009	0.00647283	-1.11867	down
	Zm00001eb335950	0	0	0	75	43	94	0	0	0	1.82125	1.1138	1.85889	5.81e-10	8.67821	up
	Zm00001eb095350	3626	2481	2066	754	807	2040	21.3826	16.3053	10.5136	4.42131	5.04175	9.7373	0.000665012	-1.15941	down
	Zm00001eb279190	158	180	144	54	51	78	2.82081	3.58552	2.2133	0.962652	0.966313	1.11794	6.13e-05	-1.30142	down
	NewGene_7018	144	140	82	0	2	0	1.93543	2.01098	0.990436	0	0.02669	0	1.01e-09	-7.38949	down
	NewGene_12430	2248	1876	1637	0	0	3	9.07368	8.30879	5.7506	0	0	0.006176	1.15e-33	-10.8215	down
	NewGene_12437	95	67	87	0	0	0	1.50349	1.16749	1.18156	0	0	0	1.9e-10	-8.68318	down
	NewGene_12435	108	84	59	1	0	1	3.17253	2.75809	1.50468	0.013755	0	0.018382	2.55e-08	-6.87754	down
	Zm00001eb270360	15	6	10	1112	828	1304	0.425883	0.186114	0.248917	32.7303	25.9437	31.2119	2.43e-77	6.83214	up
	Zm00001eb311490	162	91	63	15	13	57	2.58457	1.61432	0.867449	0.236091	0.21483	0.730599	0.00655962	-1.91624	down
	Zm00001eb374750	105	102	115	220	140	319	2.11506	2.29046	1.99551	4.42391	3.00338	5.23028	0.000387474	1.15453	up
	Zm00001eb338040	150	145	95	0	0	0	3.14047	3.3813	1.70641	0	0	0	3.35e-12	-9.34072	down
	NewGene_8550	350	320	432	0	0	4	6.2041	6.37878	6.67571	0	0	0.043934	2.74e-22	-8.03746	down
	Zm00001eb170530	1941	1772	1386	110	372	321	22.5486	22.9494	13.8954	1.26495	4.57844	3.01821	5.6e-09	-2.55293	down
	Zm00001eb214820	1021	503	360	56	60	193	18.6442	10.4496	5.7753	1.01825	1.19157	2.9724	4.6e-07	-2.6088	down
	Zm00001eb336090	392	293	249	1239	1199	1852	3.79761	3.12589	2.13079	15.8521	16.3377	17.9894	1.23e-26	2.3016	up
	Zm00001eb038350	414	290	324	579	546	835	4.36416	3.19073	3.88233	6.02844	7.69356	7.79681	2.13e-07	1.03867	up
	Zm00001eb030160	2388	3336	3538	50631	54257	29642	40.6265	63.2478	51.9478	861.514	980.07	409.726	2.7e-24	4.07196	up
	NewGene_2998	468	406	388	80	157	155	4.88101	4.71901	3.37243	0.675851	1.41822	1.07073	2.72e-06	-1.56886	down
	Zm00001eb418060	206	200	433	77	39	146	4.38962	4.7384	7.96479	1.6265	0.881016	2.52065	0.00215527	-1.64559	down
	NewGene_10732	124	61	85	0	0	0	5.45214	2.99336	3.22558	0	0	0	2.34e-10	-8.79285	down
	Zm00001eb433790	8	13	8	1306	862	1160	0.06226	0.112557	0.057631	11.9689	8.47315	8.65014	2.09e-63	6.98421	up
	NewGene_22456	645	547	439	87	153	151	6.19555	5.71893	3.47401	1.11512	1.84894	1.62268	2.52e-09	-1.93819	down
	Zm00001eb429840	257	181	341	20	52	45	6.73041	5.27931	7.68562	0.506473	1.43713	0.949506	4.26e-08	-2.60555	down
	NewGene_2999	0	0	0	87	66	84	0	0	0	4.55617	3.51704	3.71164	9.94e-11	8.88815	up
	Zm00001eb346420	139	87	75	13	35	24	2.34802	1.63546	1.08751	0.209437	0.61615	0.318251	0.00199556	-1.91096	down
	NewGene_19958	57	158	86	0	0	0	0.632875	2.0283	0.820916	0	0	0	5.05e-10	-8.98938	down
	NewGene_19951	63	39	87	0	0	0	1.12432	0.733758	1.32354	0	0	0	1.11e-08	-8.28062	down
	Zm00001eb146620	112	151	56	2	0	0	1.74913	2.59007	0.743861	0.030754	0	0	2.19e-08	-7.18502	down
	Zm00001eb212580	579	546	694	217	220	274	8.54795	8.98118	8.83576	3.18518	3.43171	3.26442	1.18e-08	-1.23142	down
	Zm00001eb427410	57	26	64	206	226	885	0.708284	0.366306	0.760115	2.78234	3.10532	9.49237	1.57e-08	3.12958	up
	Zm00001eb113360	5	17	20	112	98	162	0.044955	0.13407	0.119024	0.793635	0.65633	0.806805	2.28e-08	3.23197	up
	Zm00001eb388440	39	26	53	111	108	97	0.450212	0.284018	0.456409	1.10786	1.20581	0.843007	0.00158136	1.59641	up
	Zm00001eb272600	359	270	425	118	99	180	6.38339	5.35334	6.52809	2.08745	1.86849	2.58909	2.37e-06	-1.3145	down
	NewGene_11815	30	28	52	289	214	442	1.11334	1.14546	1.65268	10.7492	8.46983	13.3756	3.68e-18	3.18484	up
	Zm00001eb101680	2135	1579	3019	1043	805	922	41.5432	34.0118	50.6013	20.0625	16.4861	14.4187	0.000929007	-1.1173	down
	NewGene_10490	160	577	139	2	0	2	2.68541	10.8693	2.00371	0.025016	0	0.017727	2.63e-13	-7.73033	down
	Zm00001eb000230	805	816	1311	2820	2502	2326	8.28262	9.55972	11.6838	29.0399	27.514	19.5756	3.32e-06	1.55757	up
	Zm00001eb309660	878	715	573	893	1080	2332	6.34211	5.75178	3.5708	6.42059	8.27589	13.6403	0.000777658	1.02501	up
	Zm00001eb302390	213	272	165	0	0	0	1.94844	2.77083	1.30414	0	0	0	1.69e-14	-10.0844	down
	Zm00001eb117330	1309	1213	986	0	0	2	29.2127	30.1591	18.9856	0	0	0.034104	1.52e-22	-10.6904	down
	Zm00001eb076900	121	128	147	9	0	15	1.17107	1.3839	1.22538	0.075941	0	0.101287	2.51e-07	-4.0313	down
	NewGene_15519	201	139	219	1019	339	624	1.343	0.9317	0.999621	5.19083	2.36316	2.59136	4.66e-05	2.00173	up
	Zm00001eb152780	337	332	207	0	0	5	29.5053	32.5354	15.6298	0	0	0.355254	3.18e-19	-7.42671	down
	Zm00001eb216460	26	28	33	78	71	99	0.799499	0.941708	0.855504	2.38287	2.29602	2.45749	9.24e-05	1.62599	up
	Zm00001eb041360	28	20	39	250	260	205	0.458411	0.35786	0.556071	3.81634	4.30482	2.60047	7.38e-13	3.22537	up
	NewGene_17917	0	0	0	55	56	127	0	0	0	0.693746	0.742188	1.28261	2.02e-10	8.79232	up
	NewGene_11366	86	64	72	0	0	0	1.56492	1.36081	1.16134	0	0	0	5.74e-10	-8.51932	down
	Zm00001eb351340	2148	2107	1494	132	274	428	22.0661	24.0741	13.2792	1.354	2.9374	3.58595	3.17e-15	-2.73805	down
	Zm00001eb314220	2203	2515	1568	663	497	1571	29.1442	37.0872	17.8955	7.05042	5.39501	13.2088	0.00114029	-1.19791	down
	NewGene_13324	0	0	0	62	55	116	0	0	0	1.4544	1.21563	2.15981	1.47e-10	8.78288	up
	NewGene_13329	28	11	27	123	82	117	1.0494	0.352683	0.886934	2.70218	2.09588	1.78795	5.21e-06	2.43872	up
	NewGene_12983	91	77	60	0	0	4	1.01484	0.962104	0.572738	0	0	0.036355	1.99e-08	-5.8314	down
	NewGene_1099	0	3	0	81	75	102	0	0.109016	0	2.75429	2.79271	2.82984	3.76e-10	6.53227	up
	Zm00001eb164570	460	386	452	0	0	0	2.45134	2.2921	2.07598	0	0	0	1.34e-18	-11.069	down
	NewGene_17002	10	15	4	630	300	352	0.133164	0.226546	0.050087	9.08268	4.6104	4.14648	9.92e-21	5.64272	up
	NewGene_1193	0	0	0	790	728	947	0	0	0	31.7114	29.5375	30.0539	1.12e-22	12.2507	up
	Zm00001eb311010	47	42	41	115	112	74	0.462502	0.464755	0.350342	1.13948	1.1895	0.594517	0.0089708	1.41095	up
	NewGene_13583	55	51	79	443	484	409	1.33765	1.41992	1.68878	10.995	12.8085	8.28492	4.41e-17	3.02441	up
	Zm00001eb058550	16	8	8	143	184	335	0.310448	0.160458	0.136787	3.01393	4.05182	5.66004	6.69e-22	4.43332	up
	Zm00001eb369770	84	77	63	105	143	250	0.623369	0.632361	0.400367	0.909348	1.73295	1.63046	0.000867179	1.21112	up
	NewGene_15980	10	28	19	58	55	70	0.221903	0.705139	0.389939	2.21018	2.27792	2.10149	0.00513971	1.78988	up
	NewGene_15988	0	0	0	45	55	50	0	0	0	0.578211	0.805044	0.609276	1.13e-08	8.23876	up
	Zm00001eb377330	142	120	134	0	4	7	1.22259	1.15418	0.998495	0	0.035855	0.047102	1.02e-14	-5.1141	down
	NewGene_19657	0	0	0	122	45	61	0	0	0	2.61478	1.93815	1.28842	2.49e-09	8.88247	up
	NewGene_19655	0	0	0	66	52	49	0	0	0	2.23096	1.88226	1.34218	6.1e-09	8.41644	up
	Zm00001eb024940	0	0	0	227	263	355	0	0	0	7.57202	9.32483	9.63636	3.83e-17	10.6852	up
	Zm00001eb255190	202	133	194	509	610	640	3.55902	2.60378	2.94306	8.94896	11.4176	9.14181	2.95e-12	1.87804	up
	Zm00001eb326120	425	344	346	82	33	40	5.19883	4.69015	3.64826	0.992611	0.421079	0.39286	6.67e-08	-2.65451	down
	NewGene_3000	0	0	0	790	1013	1131	0	0	0	33.2454	45.4457	38.7593	1.79e-23	12.5009	up
	NewGene_22298	5	0	0	125	76	116	0.173719	0	0	6.25692	3.36146	4.31572	3.9e-10	6.1437	up
	Zm00001eb089160	0	0	0	59	44	60	0	0	0	2.58603	2.06457	2.15664	4.48e-09	8.3405	up
	NewGene_5642	182	111	112	410	252	228	3.05248	1.93371	1.7799	6.89393	5.08798	3.14119	0.00694768	1.34227	up
	Zm00001eb037820	1302	1365	1534	491	448	774	16.4135	19.1802	16.6822	6.156	5.98812	7.89636	4.82e-13	-1.2078	down
	Zm00001eb173950	0	0	0	438	394	505	0	0	0	10.632	10.1896	9.97945	2.14e-19	11.3716	up
	Zm00001eb416150	1462	1092	552	216	393	404	18.7803	15.4842	5.94591	2.78709	5.40137	4.072	0.000722392	-1.49839	down
	Zm00001eb284670	79	79	91	236	160	241	3.48504	3.87759	3.48411	10.4327	7.52025	8.65535	7.15e-06	1.48342	up
	Zm00001eb278630	200	174	204	337	273	522	3.97809	3.85393	3.505	6.68139	5.75906	8.41623	2.61e-06	1.05465	up
	Zm00001eb029720	0	12	10	154	100	176	0	0.132599	0.088557	1.60266	1.10289	1.48623	2.22e-07	4.37517	up
	Zm00001eb349180	37	18	28	190	163	67	1.34578	0.700751	0.877568	6.88911	6.31449	1.9656	0.000144154	2.60088	up
	Zm00001eb158850	3351	2432	5071	10240	8962	9335	69.7771	56.6327	91.332	211.771	197.484	155.523	2.63e-06	1.56327	up
	NewGene_9525	28	27	13	144	141	198	0.247738	0.27045	0.096827	1.29004	1.34739	1.44212	6.64e-12	2.93586	up
	Zm00001eb430980	158	84	222	48	53	66	7.47828	4.43795	9.10247	2.23038	2.65082	2.50642	0.00686691	-1.34264	down
	Zm00001eb070510	11	17	11	84	89	448	0.060711	0.099624	0.05255	0.466134	0.525549	2.02039	1.14e-08	3.90213	up
	NewGene_20333	97	90	126	0	0	0	5.33286	5.45856	5.97593	0	0	0	1.9e-11	-9.01745	down
	NewGene_8691	96	46	48	0	0	0	1.92048	0.905503	0.843681	0	0	0	1.28e-08	-8.28594	down
	NewGene_8697	477	505	333	6	19	11	3.73904	4.76893	2.31871	0.032986	0.11427	0.047608	1.9e-25	-5.05464	down
	Zm00001eb386650	195	246	421	545	481	749	4.08296	5.75214	7.64061	11.3917	10.7115	12.7432	0.00168807	1.14636	up
	Zm00001eb078740	76	148	285	0	0	0	1.94884	4.25811	6.37863	0	0	0	9.25e-12	-9.72484	down
	Zm00001eb301390	0	0	0	814	517	719	0	0	0	19.3609	13.0978	13.9275	5.53e-21	12.0048	up
	Zm00001eb198430	572	256	491	878	717	828	11.8456	5.89822	8.76916	18.0808	15.7289	13.8706	0.00576424	1.04444	up
	Zm00001eb082630	863	917	890	133	133	277	7.78491	9.42749	6.8575	1.11171	1.1855	1.89377	7.49e-24	-2.24224	down
	Zm00001eb062310	4030	3575	3049	1084	1008	1668	14.1936	14.0113	9.26186	3.77389	3.73336	4.73605	8.52e-17	-1.41076	down
	Zm00001eb367100	144	154	242	339	313	341	1.54656	1.85578	2.27041	3.6512	3.52868	2.95305	0.00473846	1.02831	up
	Zm00001eb419890	334	123	282	97	57	115	5.38299	2.20175	3.92388	1.55352	0.969051	1.49429	0.00738274	-1.33636	down
	NewGene_18967	0	0	0	193	117	197	0	0	0	4.43584	2.83928	3.66559	4.34e-14	9.96715	up
	NewGene_18965	77	73	54	0	0	0	1.55512	1.3713	0.71803	0	0	0	1.86e-09	-8.4046	down
	NewGene_18964	80	80	98	528	349	473	1.5953	1.47352	1.6379	10.1257	7.05811	6.3758	3.24e-15	2.53305	up
	Zm00001eb381970	1452	1785	1652	83	84	204	19.9463	26.994	19.2102	1.1444	1.19027	2.30595	6.6e-42	-3.68887	down
	Zm00001eb138080	239	447	109	1185	1097	2293	5.88822	12.284	2.30281	29.1137	28.6946	45.823	4.98e-07	2.55595	up
	Zm00001eb004540	70	77	51	99	158	195	0.380052	0.466155	0.238059	0.538234	0.917466	0.864076	0.00150626	1.28343	up
	Zm00001eb054680	2483	1603	2791	374	1029	882	57.5951	41.4084	55.8725	8.63739	25.3084	16.5556	0.00057789	-1.45593	down
	Zm00001eb312320	141	103	114	0	0	5	1.80331	1.41452	1.24804	0	0	0.042572	6.81e-12	-6.14705	down
	Zm00001eb043930	304	136	139	336	489	500	5.21504	2.61809	2.04684	5.63322	8.93545	6.93987	0.00169144	1.33868	up
	Zm00001eb059620	176	146	230	279	373	427	2.1469	1.98622	2.48013	3.39947	4.9041	4.21577	0.000242662	1.09003	up
	NewGene_18101	358	264	186	0	0	0	6.15525	5.03601	2.63207	0	0	0	2.17e-15	-10.385	down
	NewGene_18105	250	241	253	22	16	3	2.28234	2.45735	1.99414	0.197649	0.153218	0.019925	2.89e-08	-3.91724	down
	Zm00001eb152370	2346	2190	3090	405	362	629	68.4537	71.1876	77.7918	11.7604	11.1946	14.8402	2.48e-33	-2.35882	down
	Zm00001eb013680	264	203	231	396	477	450	4.6327	3.97442	3.49291	6.91638	8.8844	6.39313	0.000160208	1.07612	up
	Zm00001eb394630	38	26	33	205	236	318	0.968436	0.729966	0.689692	5.19366	6.40694	6.59601	1.58e-24	3.07808	up
	Zm00001eb123510	291	257	276	542	655	661	6.53721	5.72918	4.45191	9.58414	12.3862	9.84251	4.64e-08	1.3153	up
	NewGene_3574	11	5	15	355	214	274	0.343946	0.172899	0.403175	11.1218	7.14343	6.99997	2.24e-21	4.9354	up
	NewGene_15706	29	35	34	387	341	413	0.490957	0.467161	0.581356	3.1293	2.82414	2.65003	5.32e-32	3.67619	up
	NewGene_15708	44	28	56	114	102	153	2.14416	1.5694	2.33002	6.08932	5.5647	6.45306	5.51e-05	1.64426	up
	Zm00001eb229330	123	71	152	24	10	53	5.34247	3.42267	5.69247	1.02278	0.460724	1.83534	0.00207202	-1.97377	down
	Zm00001eb156280	187	102	192	311	385	395	7.2933	4.15097	5.8715	10.9044	15.1832	10.7223	0.000143858	1.33141	up
	NewGene_17702	122	96	159	1083	595	777	2.45329	2.00694	2.47412	20.9164	14.0191	11.8695	4.18e-14	2.87476	up
	Zm00001eb267000	282	479	1283	73	60	13	11.0009	20.8253	43.2108	2.81517	2.45021	0.393152	1.38e-05	-3.52361	down
	NewGene_2226	872	757	966	229	298	261	15.7521	13.966	14.8533	2.61048	4.01269	3.05864	1.32e-08	-1.56393	down
	Zm00001eb195500	52	49	78	0	7	0	1.0384	1.08257	1.33891	0	0.129226	0	0.00142986	-4.40439	down
	NewGene_21682	62	76	57	591	694	855	1.32118	1.63829	1.33096	5.17732	6.73765	6.19227	2.83e-46	3.56751	up
	Zm00001eb310770	497	378	378	859	608	1053	3.72149	3.14941	2.44396	6.4059	4.8294	6.38743	2.66e-06	1.11906	up
	Zm00001eb166540	90	55	65	135	240	297	1.92264	1.30327	1.19656	3.29966	6.23519	6.01537	3.12e-06	1.77823	up
	NewGene_3502	75	73	59	3	0	0	4.17627	4.04227	2.726	0.104454	0	0	1.13e-07	-5.94657	down
	NewGene_12867	0	0	0	53	41	48	0	0	0	0.640749	0.518905	0.527292	2.04e-08	8.15793	up
	Zm00001eb097950	67	47	71	19	17	23	0.949558	0.742572	0.868694	0.26338	0.244549	0.265761	0.00303545	-1.52554	down
	Zm00001eb074540	307	216	261	72	115	117	5.51367	4.28279	4.08856	1.3395	2.20596	1.65762	0.000188951	-1.23868	down
	Zm00001eb228850	134	115	190	31	32	46	7.38167	7.031	9.02035	1.67525	1.8226	2.04578	9.69e-07	-1.90256	down
	NewGene_2451	11	6	20	85	53	74	0.177914	0.089585	0.286145	1.65963	1.01253	1.14766	5.98e-05	2.67481	up
	Zm00001eb161660	473	428	265	73	85	235	5.74527	5.90237	2.84825	0.80234	0.990312	2.38192	0.000382508	-1.56825	down
	Zm00001eb252090	263	267	360	52	84	99	6.01776	6.80023	7.10693	1.16689	2.02533	1.83144	2.43e-08	-1.81746	down
	Zm00001eb036140	6329	5818	5272	1623	2206	2638	44.708	45.8291	32.1292	11.3972	16.5617	15.1577	3.89e-12	-1.31807	down
	NewGene_8905	38	33	49	370	185	110	0.445433	0.55458	0.732119	5.59834	3.48419	1.76953	2.73e-05	2.72166	up
	Zm00001eb327190	1053	1111	1986	630	436	436	15.0731	17.7209	24.532	8.9864	6.67255	5.05178	0.00223303	-1.28422	down
	Zm00001eb167080	1819	1201	1480	2526	4619	2069	26.1141	19.2241	18.3363	36.1074	70.3562	24.0509	0.00704447	1.25683	up
	Zm00001eb084470	8	0	2	123	144	241	0.289968	0	0.060317	4.50426	5.64539	7.22395	1.78e-15	5.76038	up
	Zm00001eb291550	0	2	0	158	105	222	0	0.073479	0	5.75793	4.0553	6.59589	5.49e-12	8.00068	up
	Zm00001eb163760	4	2	25	212	280	193	0.064759	0.036884	0.34605	3.4867	4.89926	2.57394	2.22e-08	4.66505	up
	Zm00001eb422500	657	366	586	124	117	257	8.62293	5.39689	6.68498	1.47086	1.60344	2.76449	2.39e-07	-1.62754	down
	NewGene_810	45	37	49	2	3	0	1.42387	1.28766	1.35042	0.062969	0.079328	0	1.6e-05	-4.50518	down
	Zm00001eb096930	56	47	40	117	134	99	0.588895	0.540811	0.35752	1.21416	1.4964	0.839288	0.00214264	1.47138	up
	Zm00001eb272340	0	0	0	389	376	473	0	0	0	13.9654	14.3933	13.8028	4.68e-19	11.2579	up
	Zm00001eb091920	174	223	115	2402	2073	2126	4.27883	6.11385	2.44952	59.0129	54.2465	42.4824	6.91e-29	3.83948	up
	Zm00001eb052180	0	1	0	397	300	554	0	0.060772	0	24.3728	19.6307	27.6949	5.14e-16	10.2772	up
	NewGene_1709	22	0	14	164	111	82	0.43458	0	0.22292	3.00623	2.14975	1.13183	0.000866227	3.5619	up
	NewGene_4955	444	383	379	0	0	0	5.87079	5.72364	4.5604	0	0	0	3.33e-18	-10.9645	down
	NewGene_4952	0	0	0	51	63	73	0	0	0	1.73182	2.22239	1.99939	8.79e-10	8.52552	up
	NewGene_3638	217	186	183	0	0	0	3.90335	3.73094	2.85119	0	0	0	1.34e-14	-9.92314	down
	NewGene_3636	218	205	140	0	0	0	3.61737	3.75243	1.9669	0	0	0	5.8e-14	-9.86953	down
	NewGene_5330	132	95	140	0	0	2	2.25808	1.68704	2.01361	0	0	0.018695	4e-10	-7.44716	down
	Zm00001eb307400	243	171	107	36	35	105	3.71014	2.90964	1.4037	0.534781	0.568255	1.29605	0.00381395	-1.55427	down
	Zm00001eb379370	15	14	11	49	63	74	1.58267	1.5804	0.95475	4.90158	6.73552	5.9921	8.41e-06	2.33252	up
	Zm00001eb051760	3	0	4	392	159	370	0.148628	0	0.227242	34.6971	14.853	26.5978	5.16e-21	7.16806	up
	NewGene_9381	135	108	95	0	0	0	7.34916	6.50588	4.44334	0	0	0	8.47e-12	-9.12849	down
	Zm00001eb125090	175	64	136	0	0	0	8.0748	3.27994	5.41253	0	0	0	2.98e-11	-9.2606	down
	NewGene_9386	44	43	18	126	107	210	1.49866	1.62475	0.535336	4.33744	3.91173	5.87523	9.91e-06	2.14662	up
	NewGene_8245	8	47	243	1370	1017	1245	0.04141	0.624029	2.91271	10.8999	8.23583	8.83141	0.00419734	3.76442	up
	NewGene_8240	95	174	156	44	27	66	1.11808	2.27779	1.58267	0.511419	0.336228	0.622848	0.0012555	-1.57251	down
	Zm00001eb121090	14	10	11	56	44	77	1.54191	1.25986	1.07367	6.37211	5.26966	7.12281	5.25e-06	2.43934	up
	Zm00001eb420270	110	85	113	7	6	7	1.95255	1.69035	1.73035	0.119277	0.105943	0.09033	8.78e-13	-3.82056	down
	Zm00001eb262600	178	109	218	0	0	0	1.84879	1.25733	1.95347	0	0	0	3.58e-13	-9.69872	down
	Zm00001eb042440	141	60	221	9	28	21	6.7469	3.17742	9.11426	0.422281	1.38536	0.778201	0.000127632	-2.71289	down
	NewGene_6949	13	34	18	106	76	66	0.50949	1.54772	0.611657	4.42487	3.38393	2.18366	0.00222529	2.10038	up
	NewGene_6945	79	44	87	0	0	0	2.58765	1.59068	2.45755	0	0	0	2.9e-09	-8.4315	down
	NewGene_6944	154	127	413	5	4	4	1.06767	0.932834	2.76925	0.030046	0.026595	0.016295	9.15e-15	-5.59178	down
	Zm00001eb385400	467	447	375	0	0	5	14.385	15.3499	9.9698	0	0	0.112482	3.44e-26	-7.95137	down
	NewGene_14401	0	0	0	92	100	161	0	0	0	1.05828	1.2254	1.5142	9.36e-13	9.40578	up
	Zm00001eb120320	1075	1362	1218	452	404	677	16.5242	23.3333	16.0937	6.91268	6.54366	8.38767	1.37e-08	-1.16704	down
	Zm00001eb070700	78	59	54	0	0	0	1.70793	1.42081	1.04783	0	0	0	3.38e-09	-8.30368	down
	Zm00001eb329550	436	305	394	1358	591	1604	8.74452	6.81685	6.81539	27.1207	12.5625	26.0619	9.47e-07	1.74162	up
	Zm00001eb215710	52325	38697	29117	10702	16387	25116	614.92	507.1	295.279	125.18	204.212	238.976	0.0001607	-1.13058	down
	Zm00001eb088930	98	101	146	185	220	255	2.66497	3.06121	3.42961	4.99211	6.34208	5.60273	0.00123196	1.06	up
	Zm00001eb131600	573	522	637	170	164	240	7.31533	7.12326	6.59603	2.24707	2.3119	2.44658	3.06e-15	-1.48666	down
	Zm00001eb221910	71	114	138	0	1	4	1.06999	1.90613	1.79075	0	0.010791	0.038993	7.07e-11	-5.98673	down
	NewGene_19241	646	515	575	4	3	6	5.96185	4.94595	4.3642	0.022102	0.016888	0.025455	3.57e-49	-6.96259	down
	NewGene_13140	0	0	0	87	106	128	0	0	0	1.17125	1.52188	1.40372	2.58e-12	9.3005	up
	Zm00001eb210290	125	143	97	0	0	0	0.926581	1.19001	0.611248	0	0	0	5.23e-12	-9.24856	down
	Zm00001eb345800	659	571	919	0	0	0	29.3935	28.3698	35.3567	0	0	0	1.22e-20	-11.7947	down
	Zm00001eb214040	277	281	354	25	42	35	5.70594	6.42435	6.3032	0.494754	0.90748	0.581486	6.35e-17	-3.02485	down
	Zm00001eb119130	5021	2396	3410	685	1011	1503	95.7206	50.7746	56.4416	13.885	21.8986	24.896	6.52e-08	-1.66826	down
	Zm00001eb024820	361	304	414	668	739	588	6.40376	6.0323	6.35667	11.8319	13.9402	8.47199	0.00152211	1.06638	up
	Zm00001eb101770	1626	1780	5876	229	247	246	31.3403	38.249	97.7645	4.3942	5.04678	3.83552	5e-12	-3.52619	down
	Zm00001eb304930	754	848	324	55	77	162	7.4251	9.30291	2.71668	0.536554	0.803203	1.33278	1.04e-08	-2.6916	down
	Zm00001eb329120	195	225	205	0	5	0	2.60745	3.4852	2.36319	0	0.058084	0	4.27e-16	-6.81245	down
	Zm00001eb173000	41	58	72	0	0	0	2.05341	3.23707	3.11723	0	0	0	1.79e-08	-8.15284	down
	Zm00001eb396210	15	3	6	70	57	91	0.955997	0.220326	0.290098	4.64555	3.99521	4.9099	1.85e-06	3.31052	up
	Zm00001eb394700	3310	3725	1766	4218	8979	11889	74.9248	94.0649	34.4148	94.9259	215.351	217.378	0.000118051	1.57408	up
	NewGene_19376	206	155	234	1601	708	973	5.90212	5.43411	6.52109	48.3132	14.7766	24.7105	2.27e-10	2.64758	up
	Zm00001eb357850	6	0	3	74	60	102	0.157881	0	0.073599	2.20459	1.89468	2.48113	1.57e-09	4.83074	up
	Zm00001eb339770	0	0	0	105	84	127	0	0	0	5.566	5.08504	5.45381	3.24e-12	9.2768	up
	NewGene_10384	19	16	25	83	43	66	0.313574	0.287299	0.373722	1.91717	0.898902	1.04158	0.00219699	1.82917	up
	Zm00001eb294110	8561	6901	6209	1851	2274	3260	96.3247	87.9023	58.919	20.6675	27.15	29.3565	2.32e-15	-1.45817	down
	Zm00001eb143200	282	385	225	59	120	154	3.24468	4.93962	2.2412	0.672793	1.47049	1.43707	0.00206827	-1.35293	down
	Zm00001eb442310	15	17	9	83	44	47	0.103818	0.134175	0.050395	0.600108	0.337731	0.276792	0.00149394	2.26614	up
	Zm00001eb107960	287	247	144	0	0	0	8.90428	8.54645	3.85022	0	0	0	2.13e-14	-10.1365	down
	Zm00001eb064460	149	137	133	203	268	303	2.01189	2.05847	1.54328	2.72358	3.83897	3.31961	0.000226159	1.00535	up
	Zm00001eb334060	773	726	906	1429	1387	1988	11.6253	12.172	11.7592	21.4114	22.1382	24.2272	2.22e-12	1.10843	up
	NewGene_8034	83	98	61	0	0	0	1.44519	1.90074	0.913506	0	0	0	4.71e-10	-8.65696	down
	NewGene_3431	561	673	808	1808	1478	2341	21.8685	29.2734	27.2013	70.222	61.159	73.9663	1.69e-12	1.56749	up
	Zm00001eb321600	2771	2105	3918	5435	4496	6258	61.0088	51.644	74.4456	119.142	104.973	111.579	0.000269318	1.0136	up
	NewGene_7549	485	547	357	0	0	0	5.23591	6.71069	3.50317	0	0	0	2.33e-18	-11.1768	down
	Zm00001eb282360	2608	2587	2479	1128	777	1649	16.3135	18.0225	13.3654	7.01462	5.15563	8.33541	1.13e-06	-1.03165	down
	NewGene_1875	47	34	80	347	199	115	0.214924	0.152011	0.261164	1.4769	2.23574	0.444969	0.00060216	2.28974	up
	Zm00001eb337180	1115	801	757	64	159	134	12.1956	9.76756	7.14486	0.690849	1.84024	1.18409	5.68e-13	-2.77172	down
	Zm00001eb209860	376	279	367	646	737	918	9.0335	7.35217	7.2567	15.4432	18.8252	18.1274	1.04e-10	1.29319	up
	Zm00001eb200500	311	371	213	88	124	137	2.62658	3.49161	1.54428	0.733064	1.11147	0.935567	0.0009862	-1.2488	down
	Zm00001eb296540	102	159	248	59	41	52	1.55317	2.69153	3.26181	0.880811	0.65969	0.637324	0.00238509	-1.60164	down
	Zm00001eb115110	150	135	162	36	42	64	2.00323	2.00896	1.86835	0.476154	0.58846	0.68705	8.77e-07	-1.5626	down
	Zm00001eb259020	145	78	101	2	0	0	3.43414	2.0431	2.08155	0.023827	0	0	2.77e-09	-7.19653	down
	Zm00001eb369240	724	748	1152	2122	1797	2006	13.8432	16.1082	19.5064	41.1035	37.4734	30.8024	1.01e-05	1.32926	up
	Zm00001eb405850	534	460	446	1750	1954	2909	7.72274	7.26857	5.26978	22.343	26.7959	30.6735	1.48e-55	2.29427	up
	Zm00001eb430970	179	124	251	34	29	30	11.9681	9.27598	14.5226	2.27046	1.99951	1.6062	9.92e-08	-2.41593	down
	NewGene_13744	0	0	0	495	520	850	0	0	0	5.93686	6.5204	8.26071	3.28e-21	11.8072	up
	NewGene_13745	6	8	11	207	132	328	0.292958	0.472686	0.508463	11.3432	7.71404	14.6587	8.89e-23	4.80142	up
	Zm00001eb165200	324	328	227	110	112	179	3.4897	3.93607	2.10313	1.17032	1.27126	1.55854	0.000478578	-1.04547	down
	Zm00001eb001590	1321	1026	1774	303	308	449	14.0876	12.1964	16.328	3.21651	3.48259	3.87586	3.6e-14	-1.84899	down
	Zm00001eb287980	58	77	80	0	5	15	0.588559	0.889568	0.718206	0	0.034598	0.104521	0.000260598	-3.48368	down
	NewGene_1121	41	41	110	244	279	127	0.46163	0.507794	1.07107	2.74466	3.34059	1.15624	0.00298995	1.99583	up
	Zm00001eb159530	149	107	120	1089	1410	1682	1.52109	1.20977	1.05635	11.0847	15.2851	13.9206	6.71e-62	3.59499	up
	NewGene_14219	155	133	205	0	0	0	5.46383	5.2178	6.27359	0	0	0	1.82e-13	-9.67091	down
	NewGene_14214	44	60	60	0	2	0	0.43986	0.638777	0.524147	0	0.016323	0	1.83e-06	-6.2184	down
	NewGene_15788	371	400	214	1275	1386	1924	6.96312	8.35291	3.50173	23.8996	27.3718	29.4085	2.94e-15	2.31714	up
	NewGene_5921	73	43	51	13	12	22	2.01033	1.52104	1.20623	0.274764	0.255677	0.405233	0.0021281	-1.73691	down
	NewGene_5929	14	0	0	1278	1115	1651	0.152677	0	0	13.2468	12.1927	14.5727	3.26e-05	8.34053	up
	Zm00001eb324790	14	8	8	258	209	389	0.598565	0.359083	0.306029	11.5383	9.94443	14.1651	3.65e-34	4.9251	up
	Zm00001eb248690	124	128	212	9	9	27	1.79184	2.05746	2.64242	0.127371	0.125163	0.316457	1.84e-10	-3.33575	down
	NewGene_3386	158	194	143	0	0	0	9.43852	12.9662	7.40681	0	0	0	1.64e-13	-9.6889	down
	Zm00001eb212500	39	40	47	107	126	153	0.479565	0.576665	0.567943	1.32279	1.66275	1.5336	5.66e-07	1.73186	up
	Zm00001eb391620	515	400	1135	104	71	82	18.3274	15.8683	34.8671	3.68595	2.65661	2.34981	4.79e-09	-2.82541	down
	Zm00001eb370570	75	54	64	0	0	0	1.64353	1.31141	1.21951	0	0	0	2.55e-09	-8.31648	down
	Zm00001eb417730	41	48	68	11	12	5	0.59425	0.754698	0.854076	0.152024	0.169488	0.048823	0.00321328	-2.28088	down
	Zm00001eb342350	514	418	609	1045	1331	1205	3.96761	3.64551	4.05778	7.55653	10.4325	7.0877	7.62e-07	1.37409	up
	Zm00001eb067040	6	8	8	40	46	51	0.056206	0.092319	0.065602	0.417407	0.512132	0.432224	1.46e-05	2.7648	up
	Zm00001eb295400	1481	978	1165	374	453	458	22.8134	16.7917	15.4921	5.72527	7.39604	5.71452	1.12e-07	-1.348	down
	NewGene_9011	3	17	0	241	363	233	0.031721	0.238505	0	4.78179	7.62619	3.9481	5.69e-09	5.52515	up
	Zm00001eb291570	0	0	0	127	89	166	0	0	0	3.41321	2.53957	3.64464	5.86e-13	9.53243	up
	Zm00001eb397500	7026	4936	11179	21713	25140	26335	189.853	149.464	261.266	587.061	724.697	578.081	2.22e-08	1.81166	up
	Zm00001eb073750	307	179	304	433	371	852	2.77031	1.83435	2.49653	3.91139	3.55719	6.15554	0.000383449	1.12938	up
	NewGene_19468	21	22	22	64	46	72	0.624244	0.701241	0.559408	1.88459	1.45597	1.72858	0.00124855	1.60176	up
	NewGene_19461	0	0	0	64	69	107	0	0	0	2.4178	2.80482	3.30559	5.97e-11	8.85494	up
	NewGene_19463	121	57	206	454	294	292	4.54205	2.28827	6.69851	17.039	11.7408	8.87283	0.00476865	1.63931	up
	Zm00001eb321670	334	132	317	62	30	42	7.16512	3.15619	5.86107	1.30677	0.675246	0.730417	1.28e-05	-2.36669	down
	Zm00001eb121750	648	580	646	0	0	0	8.08159	8.05925	6.95173	0	0	0	1.54e-20	-11.6003	down
	NewGene_9908	20	11	18	1931	1549	2499	0.187934	0.371602	0.488788	12.8568	11.1869	13.3328	3.58e-130	7.04256	up
	Zm00001eb419560	102	97	30	187	326	254	0.873225	0.927176	0.217036	1.61398	3.02077	1.7733	0.00142016	1.89236	up
	Zm00001eb288470	225	271	166	0	0	0	14.9386	20.0381	9.48148	0	0	0	1.28e-14	-10.1095	down
	NewGene_11678	728	629	1073	259	124	124	8.27871	7.75268	8.88998	2.33219	1.07272	0.810707	2.37e-05	-2.05252	down
	NewGene_11673	311	268	229	2	2	4	4.61206	4.33916	2.75306	0.023248	0.024412	0.038165	7.21e-26	-6.56708	down
	Zm00001eb393970	211	241	279	500	428	737	2.2979	2.78048	2.50702	5.21426	4.66671	6.55764	1.08e-08	1.27803	up
	Zm00001eb260760	472	313	617	0	1	0	20.317	15.0009	22.9395	0	0.044173	0	2.53e-15	-10.2112	down
	Zm00001eb360150	11	15	9	102	140	170	0.220036	0.356626	0.15023	2.16001	3.14811	2.93592	2.12e-15	3.66	up
	NewGene_17081	16	16	28	259	149	142	0.255612	0.283743	0.537641	6.28653	3.52007	2.39032	1.11e-09	3.39545	up
	Zm00001eb253360	231	253	225	2	0	5	8.15724	9.96297	6.85595	0.069553	0	0.119465	1.96e-22	-6.59797	down
	NewGene_21277	42	39	54	0	0	0	2.17196	2.26609	2.46314	0	0	0	1.05e-07	-7.80435	down
	NewGene_21273	1813	1698	1224	91	64	142	14.4468	15.3179	8.54111	0.762777	0.547236	0.904697	1.41e-47	-3.92126	down
	Zm00001eb381190	0	0	0	112	77	112	0	0	0	5.85985	4.28858	4.75732	8.76e-12	9.22359	up
	Zm00001eb138790	73	46	93	580	614	655	0.669011	0.471594	0.738942	5.33585	6.02214	4.90398	4.67e-24	3.27657	up
	Zm00001eb329620	41	31	31	120	65	107	1.694	1.43696	1.11051	4.79963	2.76229	3.49031	0.000762906	1.64195	up
	NewGene_10884	314	291	486	86	67	124	3.02438	2.65004	3.70768	1.3222	1.03903	1.27427	7.14e-09	-1.88324	down
	NewGene_10885	0	0	0	397	256	317	0	0	0	13.4234	9.21378	8.7091	4.59e-17	10.9382	up
	Zm00001eb112110	218	188	214	6	2	3	16.5829	15.9696	14.0617	0.392036	0.119262	0.180877	4.16e-23	-5.69277	down
	NewGene_13507	352	340	257	0	0	2	5.82028	6.43012	3.66712	0	0	0.021222	6.9e-15	-8.8142	down
	NewGene_13500	0	0	0	153	61	102	0	0	0	1.6975	0.845815	0.927189	5.01e-11	9.32288	up
	Zm00001eb153820	505	602	529	70	51	65	10.067	13.4356	9.09459	1.30682	1.05355	0.979262	5.02e-24	-3.00638	down
	Zm00001eb055640	559	703	673	1329	1792	2082	4.03916	5.68917	4.24674	9.61924	13.8361	12.3421	1.38e-11	1.53753	up
	Zm00001eb263050	89	86	100	0	0	0	2.51029	2.71259	2.45241	0	0	0	5.36e-11	-8.83277	down
	NewGene_12653	160	149	157	19	15	32	0.759099	1.01721	0.603726	0.081113	0.068046	0.176725	6.29e-14	-2.73995	down
	Zm00001eb152060	1498	1392	1516	3153	2741	5082	8.0295	7.69943	6.57342	16.2335	15.0826	20.5836	1.37e-22	1.39799	up
	NewGene_22212	173	133	211	14	31	1	0.942235	1.1645	1.29063	0.061254	0.202186	0.001525	0.00149301	-3.18058	down
	Zm00001eb332790	1869	1331	2729	0	0	0	57.0759	45.315	71.9243	0	0	0	1.5e-25	-13.2541	down
	Zm00001eb190330	0	0	0	466	474	676	0	0	0	27.9492	30.2474	32.9661	1.48e-20	11.6218	up
	Zm00001eb126420	124	77	89	8	13	33	0.799709	0.564134	0.478361	0.046941	0.078169	0.163841	2.46e-05	-2.4008	down
	Zm00001eb017920	83	104	148	767	526	504	1.00331	1.59758	1.53939	14.7389	10.7633	7.89951	3.53e-10	2.60659	up
	Zm00001eb407840	1947	1405	2380	705	1009	829	38.8047	31.2155	40.9452	13.9865	21.3203	13.3797	0.0023944	-1.00619	down
	Zm00001eb405990	109	110	128	269	260	400	0.650709	0.728969	0.66122	1.60087	1.65192	1.94039	1.31e-11	1.51982	up
	Zm00001eb015560	588	498	514	976	868	1355	7.6661	7.00638	5.57324	12.0824	11.5171	13.822	1.24e-12	1.10481	up
	Zm00001eb163220	789	734	1092	72	54	153	10.6292	11.054	12.7116	0.962634	0.764664	1.66035	1.14e-23	-3.18724	down
	NewGene_2020	24	17	13	147	173	99	0.362164	0.293012	0.166537	2.2845	6.59851	1.24538	2.72e-08	3.16559	up
	Zm00001eb047050	449	338	374	126	126	183	7.29667	6.12028	5.2341	2.02726	2.16087	2.39784	2.3e-09	-1.3081	down
	Zm00001eb334290	682	393	372	158	159	304	8.94484	5.80606	4.28388	2.11915	2.25434	3.29466	0.000712748	-1.14445	down
	Zm00001eb402500	1442	938	871	201	186	294	14.4125	10.4592	7.55179	2.00927	1.95424	2.36637	3.48e-17	-2.14945	down
	Zm00001eb394250	272	338	158	341	408	945	2.14269	2.94923	1.08216	2.65479	3.41614	6.03407	0.00868041	1.15274	up
	NewGene_7353	0	0	0	253	179	148	0	0	0	12.5208	9.41555	5.95513	4.47e-14	10.2355	up
	Zm00001eb149460	7	53	18	91	117	415	0.107941	1.03962	0.275103	1.61739	2.2186	6.02438	0.000644998	2.90991	up
	NewGene_4613	472	436	408	0	0	2	11.0818	11.7831	7.87706	0	0	0.023272	4.53e-17	-9.27654	down
	Zm00001eb226430	82	74	36	1103	419	1734	1.43379	1.4773	0.508929	19.7174	8.00486	25.3266	2.3e-17	4.12009	up
	Zm00001eb311620	309	318	252	102	87	172	2.27494	2.6116	1.59793	0.747696	0.673805	1.02285	1.5e-05	-1.21129	down
	NewGene_21734	611	645	520	0	0	0	4.55842	5.26537	3.28038	0	0	0	5.15e-20	-11.5284	down
	Zm00001eb040050	125	66	50	8	17	28	0.995027	0.588656	0.340507	0.05894	0.135271	0.176357	0.00153491	-2.12341	down
	Zm00001eb231280	12	4	11	257	102	69	0.297334	0.090167	0.239414	6.45731	2.71285	1.41209	1.34e-07	4.25361	up
	NewGene_8458	125	135	138	0	0	0	2.34565	2.81581	2.23802	0	0	0	1.02e-12	-9.36907	down
	NewGene_8610	0	0	0	80	86	108	0	0	0	0.806476	0.714457	0.938165	1.29e-11	9.07479	up
	Zm00001eb378920	97	48	97	0	0	2	3.3952	1.87274	2.9294	0	0	0.031827	9.73e-08	-6.86055	down
	NewGene_20956	75	61	52	0	0	0	0.811412	0.73766	0.481856	0	0	0	3.92e-09	-8.28271	down
	NewGene_20951	362	450	526	89	75	106	4.02953	5.61791	5.42771	1.35541	1.18713	1.47844	1.97e-14	-2.1952	down
	Zm00001eb030390	455	662	437	198	140	380	3.51367	5.69706	2.90994	1.51654	1.14218	2.37453	0.00386074	-1.0832	down
	Zm00001eb003360	6217	3935	5362	913	955	1379	86.9474	61.4603	64.8746	12.6892	14.1668	15.5882	5.33e-30	-2.14453	down
	Zm00001eb068830	31	24	65	208	236	327	0.653432	0.56137	1.19453	4.47068	5.39556	5.70473	2.06e-10	2.79469	up
	Zm00001eb240650	467	398	874	271	110	281	5.73109	5.44126	9.26731	3.30707	1.43248	2.79197	0.00942431	-1.28201	down
	Zm00001eb337150	194	215	252	63	95	57	1.88749	2.332	2.11711	0.605396	0.980917	0.443727	0.00185446	-1.43781	down
	NewGene_566	1026	762	559	0	2	0	8.40026	5.85942	3.90141	0	0.009603	0	1.59e-19	-10.082	down
	Zm00001eb072880	735	768	1717	1559	3308	3158	12.636	14.7147	25.4696	26.6831	60.3262	43.9712	0.00150626	1.44201	up
	NewGene_16324	334	308	359	0	0	0	5.64168	5.79073	5.22403	0	0	0	2.76e-17	-10.6959	down
	Zm00001eb060930	0	0	0	244	228	364	0	0	0	13.6147	13.5364	16.5208	4.12e-17	10.6614	up
	Zm00001eb212330	2942	1759	3904	1368	971	1510	62.4183	41.5894	71.4812	28.88	21.8355	25.9312	0.00273069	-1.02608	down
	Zm00001eb021040	18200	11659	13910	1998	2239	6372	412.832	294.715	272.267	45.0982	53.852	117.017	6.95e-10	-2.04072	down
	Zm00001eb145580	3810	2558	3557	1151	902	1170	56.2754	42.1527	45.4842	17.088	14.2945	14.1741	7.02e-10	-1.47608	down
	Zm00001eb272720	60	84	72	13	9	18	0.635096	0.978371	0.717547	0.119016	0.09202	0.135629	1.16e-05	-2.34993	down
	Zm00001eb268740	141	108	81	559	524	752	1.30554	1.10993	0.646902	5.23652	5.18503	5.70706	8.15e-22	2.58872	up
	Zm00001eb023570	121	272	72	994	1312	355	2.3964	5.9925	1.22621	19.626	27.5845	5.69572	0.000132203	2.75103	up
	NewGene_18276	354	450	449	0	0	0	3.46238	3.8218	3.83422	0	0	0	3.93e-18	-11.0268	down
	NewGene_670	37	12	11	60	65	68	0.649698	0.235341	0.180982	1.25695	1.9613	1.16263	0.00981418	1.84707	up
	NewGene_18183	189	197	161	5	0	6	2.51736	2.84245	1.7679	0.03669	0	0.048537	8.67e-19	-5.56318	down
	NewGene_18182	110	127	85	0	2	0	2.89965	3.66603	1.90138	0	0.047293	0	2.05e-09	-7.20963	down
	NewGene_9200	6	4	4	107	54	60	0.072433	0.042288	0.125833	2.82034	2.02169	1.38283	2.57e-08	4.17239	up
	NewGene_19585	220	266	241	0	0	18	3.3965	4.58303	3.18583	0	0	0.21465	0.00614874	-5.59175	down
	Zm00001eb341090	219	217	239	402	422	693	4.68517	5.13707	4.42925	8.58997	9.58054	12.0715	1.62e-11	1.25282	up
	NewGene_11007	89	92	157	3	0	1	2.15965	2.50218	3.29604	0.057017	0	0.016668	4.62e-11	-6.27427	down
	Zm00001eb272400	473	616	307	65	152	249	9.62614	13.9785	5.38518	1.30236	3.27416	4.09509	0.00166686	-1.55718	down
	NewGene_19631	0	0	0	70	56	75	0	0	0	3.66032	3.06969	3.17047	4.51e-10	8.63993	up
	NewGene_8159	2	0	4	47	52	63	0.036897	0	0.04909	1.02931	1.15979	1.41775	7.94e-08	4.88901	up
	Zm00001eb343250	1503	573	1685	3410	4321	2766	56.2025	23.8704	54.369	126.914	171.349	83.7391	0.000380315	1.69515	up
	Zm00001eb411100	114	61	72	27	12	38	1.20993	0.763972	0.66021	0.30262	0.126018	0.326947	0.00660153	-1.60121	down
	Zm00001eb267080	168	85	116	32	36	79	2.70536	1.51637	1.60611	0.513366	0.605635	1.02077	0.00780207	-1.27096	down
	Zm00001eb192580	158	116	123	5	15	62	1.42785	1.13415	0.948652	0.038279	0.125651	0.404908	0.00246237	-2.35556	down
	Zm00001eb112630	1065	994	1420	402	436	633	12.6712	13.0219	14.6063	4.84016	5.58867	6.33775	4.43e-08	-1.14012	down
	Zm00001eb192050	929	1042	1601	2310	2075	3026	16.907	21.0115	25.5696	42.425	40.6073	45.4798	1.38e-05	1.16577	up
	Zm00001eb348600	163	162	255	352	485	568	3.17116	3.49502	4.25981	6.81173	10.0063	8.92428	5.8e-06	1.39239	up
	Zm00001eb299330	381	427	390	107	76	142	17.1221	21.4009	15.1174	4.76468	3.62781	5.14228	5.81e-12	-1.78995	down
	NewGene_17122	0	0	0	57	101	211	0	0	0	0.844673	1.62057	2.58604	1.19e-11	9.40015	up
	Zm00001eb211900	1666	1006	2447	6066	7039	4891	40.8192	27.4645	51.7448	147.985	182.945	97.0483	7.67e-07	2.01639	up
	Zm00001eb213500	24	29	21	848	784	1077	0.281305	0.372669	0.205322	9.96742	9.84944	10.2893	2.44e-86	5.30952	up
	Zm00001eb100100	583	497	696	1652	1949	1219	11.6829	11.0815	12.0279	33.6547	42.0701	19.8956	1.03e-05	1.64419	up
	Zm00001eb217080	429	487	526	160	167	318	10.5075	13.2946	11.1183	3.90157	4.33342	6.29604	6.93e-06	-1.09774	down
	Zm00001eb104900	647	433	750	1740	1750	2156	12.1746	9.08756	12.1902	32.6271	34.9606	32.8889	6.09e-13	1.76203	up
	NewGene_2920	120	85	57	0	0	8	3.08065	2.40578	1.29451	0	0	0.124439	3.58e-06	-5.14038	down
	Zm00001eb031410	1350	823	1227	2376	2283	3526	23.5139	15.9862	18.4621	41.2704	42.2444	49.8876	2.91e-11	1.37689	up
	NewGene_1783	177	111	124	0	0	0	2.84394	2.40138	1.67343	0	0	0	1.4e-12	-9.40801	down
	Zm00001eb205640	0	0	0	73	66	92	0	0	0	3.70819	3.55339	3.80448	8.28e-11	8.8265	up
	Zm00001eb365100	72	72	122	0	0	0	1.68945	1.87848	2.48242	0	0	0	2.4e-10	-8.78233	down
	NewGene_17528	249	303	226	0	0	0	2.20809	2.98012	1.71716	0	0	0	1.06e-15	-10.341	down
	NewGene_5445	11	16	0	200	117	147	0.429592	0.636945	0	10.5186	7.48459	6.26371	4.72e-06	4.24758	up
	NewGene_2490	86	67	76	0	0	0	1.21748	1.06074	0.934329	0	0	0	3.84e-10	-8.56494	down
	Zm00001eb279420	1517	1221	1931	589	532	976	21.5715	19.2882	23.8518	8.22495	8.23017	11.1777	2.43e-06	-1.06957	down
	Zm00001eb321220	223	199	403	0	4	10	5.0088	4.878	7.87502	0	0.040656	0.081762	1.41e-17	-5.86148	down
	NewGene_2143	0	2	0	262	314	101	0	0.023117	0	2.87838	3.67139	0.872784	1.9e-11	8.64369	up
	NewGene_2142	10	4	0	42	45	77	0.292544	0.084221	0	0.851027	0.967557	1.26357	0.00031259	3.63926	up
	NewGene_2149	1	9	20	162	61	74	0.007451	0.157807	0.606992	5.2958	2.16861	1.87133	0.000468489	3.50332	up
	Zm00001eb426910	472	1146	2705	0	0	0	6.11346	16.5688	30.2801	0	0	0	2.08e-14	-12.8099	down
	NewGene_4424	222	98	246	0	0	0	5.06876	3.02269	4.36131	0	0	0	3.75e-13	-9.85729	down
	Zm00001eb406270	52	44	39	79	69	147	3.86714	3.66696	2.4896	5.91702	5.49428	8.94387	0.00328098	1.19202	up
	Zm00001eb284020	135	139	185	6	20	36	3.58217	4.1177	4.24759	0.136612	0.548077	0.755997	3.68e-07	-2.86156	down
	NewGene_12059	68	59	54	0	0	0	1.18805	1.13249	0.805065	0	0	0	4.63e-09	-8.2289	down
	Zm00001eb278480	1713	1590	1101	368	604	917	12.0468	12.6337	6.63526	2.56131	4.47392	5.18675	0.000243325	-1.15703	down
	Zm00001eb370630	98	137	272	41	31	21	1.11842	1.74693	2.69496	0.465917	0.378449	0.187916	0.000557037	-2.24235	down
	Zm00001eb120630	3257	3506	2645	672	918	1596	25.6779	30.7854	17.8917	5.33097	7.63049	10.129	1.42e-09	-1.50974	down
	NewGene_9778	1637	1572	882	0	0	0	9.6312	10.0588	4.31173	0	0	0	1.85e-23	-12.7326	down
	NewGene_20501	17	17	9	648	515	849	0.215013	0.24852	0.091798	9.28653	7.78404	9.97533	7.04e-63	5.6512	up
	Zm00001eb211170	135	202	172	246	268	460	0.721931	1.39178	0.807447	1.41639	1.7985	2.00526	0.00107844	1.00244	up
	Zm00001eb070780	419	522	860	0	0	0	16.1764	22.4556	28.6782	0	0	0	5.03e-19	-11.5449	down
	NewGene_8422	0	0	0	112	125	175	0	0	0	3.97557	5.53253	5.12585	1.41e-13	9.64626	up
	NewGene_8426	18	29	10	65	43	88	0.591276	1.08226	0.475394	2.30414	2.57592	2.39868	0.00473398	1.85523	up
	Zm00001eb036700	289	201	290	6	42	7	4.81686	3.61009	4.07349	0.077815	0.808471	0.075967	1.72e-05	-3.5691	down
	Zm00001eb069240	0	15	0	65	60	105	0	1.01975	0	4.0359	3.96751	5.32108	0.00966091	3.95257	up
	Zm00001eb228920	743	348	570	2647	2362	3162	29.2807	15.2507	19.6756	103.205	98.4436	101.532	1.29e-17	2.43867	up
	Zm00001eb246160	98	58	69	130	230	140	1.70346	1.12293	1.03702	2.25117	4.25506	1.97848	0.00905117	1.34298	up
	Zm00001eb215790	111	106	171	21	37	30	0.841689	0.900882	1.12682	0.154	0.298972	0.179034	4.3e-05	-1.99716	down
	Zm00001eb393760	12	15	16	1769	1382	2006	0.102579	0.137191	0.116215	17.6652	15.7519	16.7547	9.18e-111	7.02882	up
	Zm00001eb172680	701	605	834	1052	1961	1113	9.53564	9.17479	9.78251	14.2409	28.2883	12.2603	0.00648332	1.14047	up
	Zm00001eb259920	0	6	8	307	238	296	0	0.148019	0.169503	7.75284	6.40714	6.0942	7.5e-22	6.0439	up
	NewGene_13932	137	134	87	0	0	0	2.85835	3.11236	1.56533	0	0	0	8.36e-12	-9.21752	down
	NewGene_13936	0	0	0	54	40	58	0	0	0	2.09759	1.66507	1.93057	8.89e-09	8.23226	up
	Zm00001eb077250	414	535	383	2094	1864	2432	5.21571	7.59477	4.13589	26.4706	25.4731	25.1389	3.97e-23	2.38181	up
	Zm00001eb358880	108	79	87	0	0	3	1.65487	1.34314	1.14898	0	0	0.035608	8.25e-10	-6.46737	down
	Zm00001eb054760	164	120	152	21	31	46	2.06265	1.68829	1.64697	0.258514	0.413902	0.467	2.66e-08	-2.06584	down
	NewGene_5541	0	0	0	147	91	81	0	0	0	1.03561	0.682529	0.461613	2.91e-11	9.37334	up
	Zm00001eb296460	11052	8984	11532	3493	4451	6080	146.571	132.777	131.977	46.0982	62.3562	63.6637	9.22e-11	-1.06911	down
	Zm00001eb021650	106	127	274	57	31	35	2.59689	3.47952	5.80385	1.3901	0.801624	0.677066	0.0027976	-1.86394	down
	Zm00001eb113740	974	709	1209	345	317	477	14.0222	11.3725	15.0278	4.94183	4.84071	5.55535	7.11e-07	-1.23062	down
	Zm00001eb064170	1999	1880	1548	706	491	669	22.6957	23.6485	15.0691	7.89791	5.86297	6.104	1.15e-07	-1.40119	down
	NewGene_18022	3610	3982	2094	1287	901	2206	7.12631	8.46972	3.64746	3.95991	2.79326	5.19306	0.00193868	-1.0913	down
	Zm00001eb053230	1072	984	832	1527	1543	3057	8.99974	9.20754	6.02282	12.675	13.6221	20.6142	4.74e-08	1.14322	up
	NewGene_10567	57	40	136	574	378	512	1.5317	0.999846	2.88865	13.1761	10.7617	11.5437	3.22e-08	2.80971	up
	Zm00001eb415730	607	668	600	0	0	0	5.29037	6.44913	4.57217	0	0	0	2.11e-20	-11.6066	down
	NewGene_9439	15	6	3	138	96	64	0.26555	0.113819	0.03651	1.125	0.773696	0.373146	1.16e-06	3.86682	up
	NewGene_9433	50	23	73	172	169	115	1.25778	0.650714	1.40514	5.23645	5.87871	3.03528	0.0023042	1.8575	up
	NewGene_9436	963	1334	475	35	12	64	6.32261	10.1635	3.16306	0.240273	0.078579	0.370988	3.54e-17	-4.63649	down
	NewGene_16661	7738	6428	4172	15375	15171	23510	43.9948	38.4735	20.0976	83.5192	94.6372	100.458	1.72e-10	1.65627	up
	Zm00001eb281740	19	11	5	68	45	132	0.308671	0.203646	0.070663	1.13259	0.785708	1.78504	2.97e-05	2.85099	up
	NewGene_16668	106	144	222	10	5	19	3.29442	4.99904	5.96332	0.27947	0.147721	0.467549	4.84e-11	-3.74936	down
	NewGene_11216	118	154	138	12	30	42	2.98542	4.32495	3.0002	0.234172	0.690306	0.727741	6.29e-06	-2.22933	down
	Zm00001eb028510	1204	1060	912	274	431	718	8.31778	8.15723	5.43708	1.87663	3.14434	4.0238	0.000126253	-1.10221	down
	NewGene_2307	11	5	10	329	162	191	0.069253	0.033172	0.069867	2.41214	1.2451	1.12244	9.92e-17	4.90863	up
	Zm00001eb403820	561	520	572	1241	1164	1332	11.3996	11.6492	8.97158	24.2061	24.3577	20.5776	3.03e-10	1.31906	up
	Zm00001eb282500	107	104	60	8	8	11	4.62852	4.58054	2.57399	0.642478	0.702751	0.752364	1.8e-08	-3.22485	down
	NewGene_21969	353	66	436	0	0	3	2.71123	0.532846	2.73204	0	0	0.017609	1.31e-11	-8.12944	down
	Zm00001eb014840	309	668	73	0	0	0	2.34642	5.97168	0.496608	0	0	0	6.79e-13	-10.8004	down
	Zm00001eb283450	7	2	12	141	84	170	0.13723	0.040899	0.195216	2.75005	1.73644	2.69039	7.37e-12	4.34719	up
	Zm00001eb336120	176	189	152	79	57	102	3.34913	3.98547	2.41882	1.51224	1.13438	1.5713	0.00237877	-1.02292	down
	NewGene_11125	372	327	326	0	0	2	4.27244	4.2042	3.34551	0	0	0.012314	1.07e-15	-8.91615	down
	Zm00001eb409390	26	16	14	50	58	82	0.351783	0.242861	0.161459	0.683721	0.844876	0.920206	0.000353123	1.86697	up
	Zm00001eb074190	291	274	193	105	68	167	5.68286	5.97742	3.25114	2.03101	1.40525	2.64213	0.00354574	-1.09205	down
	Zm00001eb114820	53	54	37	92	80	177	0.603806	0.674779	0.361037	1.04416	0.970333	1.64173	0.0014485	1.33092	up
	Zm00001eb350690	773	720	1418	338	223	512	10.3882	11.045	16.3941	4.7098	3.31056	5.68397	0.000211354	-1.36175	down
	Zm00001eb127880	500	547	548	2505	2212	3990	2.53585	3.14973	2.3901	12.8309	12.0848	16.4311	2.62e-56	2.52919	up
	NewGene_3951	339	341	482	917	508	746	4.40702	4.87507	5.4905	9.26496	5.71817	6.62175	0.00444488	1.05311	up
	Zm00001eb187330	724	491	284	14	4	39	14.0908	10.4444	4.69447	0.233133	0.065326	0.602882	2.3e-14	-4.73982	down
	Zm00001eb126820	501	511	1070	139	125	201	7.27041	8.26446	13.4004	2.00545	1.91756	2.35873	4.43e-08	-2.05976	down
	Zm00001eb242060	67	81	68	133	128	144	0.537344	0.730527	0.470801	1.07658	1.10033	0.944201	0.00482558	1.0406	up
	Zm00001eb372200	371	270	387	570	633	962	5.28046	4.32349	4.74176	8.20491	9.63987	11.1949	7.14e-09	1.17217	up
	NewGene_20769	434	586	461	88	70	87	5.60206	8.59119	5.13176	1.13077	0.959695	0.822678	2.35e-15	-2.46847	down
	Zm00001eb246340	483	329	463	152	154	240	10.0509	7.61741	8.31466	3.14523	3.38807	4.03317	2.13e-06	-1.12147	down
	Zm00001eb289970	394	436	330	128	162	144	3.83228	4.72554	2.76504	1.23174	1.66505	1.13202	0.000121047	-1.27283	down
	NewGene_22720	144	181	198	0	0	0	1.85477	3.43601	2.3948	0	0	0	8.43e-14	-9.76516	down
	Zm00001eb333860	999	832	705	113	68	118	18.5179	17.1865	11.2646	2.07402	1.31876	1.76648	1.29e-24	-2.96547	down
	NewGene_912	22	9	16	127	143	203	0.338428	0.152393	0.206643	1.94153	2.3343	2.53315	9.74e-16	3.44176	up
	NewGene_22180	102	71	89	0	0	2	2.44943	1.92008	1.82013	0	0	0.036986	1.27e-08	-6.96856	down
	Zm00001eb035510	16	8	12	210	141	172	0.592399	0.300674	0.372547	7.86212	5.60671	5.24001	4.03e-16	4.02594	up
	Zm00001eb091840	75	58	65	9	8	4	2.21929	1.88851	1.63946	0.256419	0.249331	0.089668	6.88e-06	-3.0473	down
	NewGene_1625	10	8	10	846	816	49	0.224596	0.138057	0.188899	35.0475	36.8382	1.01591	2.02e-11	6.25605	up
	Zm00001eb046740	5204	3840	6809	593	580	802	88.9151	72.5356	100.827	10.3104	10.7087	11.286	4.41e-35	-2.88366	down
	Zm00001eb003460	16	15	29	91	64	88	0.140687	0.15258	0.221152	0.821086	0.614715	0.646319	6.62e-05	2.15875	up
	NewGene_6003	0	0	0	60	65	80	0	0	0	3.40633	3.5279	3.34877	2.95e-10	8.65835	up
	NewGene_3032	55	75	69	210	267	357	0.741466	1.09941	0.804719	3.69888	7.10535	5.44106	3.76e-13	2.16158	up
	NewGene_6007	3	7	29	164	121	210	0.019106	0.072225	0.248818	1.68389	1.3036	1.76143	1.09e-06	3.774	up
	NewGene_5633	0	0	0	992	686	875	0	0	0	9.45123	6.77123	6.5354	3.12e-22	12.3258	up
	Zm00001eb067770	381	365	558	0	0	2	12.3992	13.2217	15.6834	0	0	0.043614	2.14e-16	-9.26694	down
	NewGene_17060	2	6	15	380	101	157	0.011157	0.079351	0.1494	5.65694	1.46699	1.92618	3.05e-09	4.99789	up
	Zm00001eb033110	260	341	432	148	86	171	1.85772	2.73934	2.68179	1.04131	0.583197	0.988754	0.000909223	-1.2502	down
	Zm00001eb171970	93170	145368	158235	71363	43102	42869	2424.48	4215.74	3553.22	1848.34	1189.4	903.205	0.0062043	-1.152	down
	Zm00001eb427270	875	1155	816	275	323	765	3.27888	4.82169	2.63911	1.02429	1.28187	2.32055	0.00244791	-1.04994	down
	Zm00001eb265340	73	52	67	2	0	0	3.78217	2.97478	2.96159	0.076501	0	0	3.12e-07	-6.43909	down
	Zm00001eb277870	559	497	779	0	0	0	20.3294	20.063	24.3533	0	0	0	7.13e-20	-11.5674	down
	Zm00001eb330910	133	118	117	34	22	55	1.96347	1.93745	1.48799	0.499293	0.336731	0.657969	2.64e-05	-1.65832	down
	NewGene_9635	34	14	11	109	44	79	0.289021	0.127373	0.06987	0.933607	0.434878	0.530513	0.00383338	2.14129	up
	NewGene_9440	0	0	0	811	912	1182	0	0	0	17.055	21.4161	22.065	1.17e-23	12.4744	up
	NewGene_9633	115	126	81	2	0	26	3.38075	4.10995	2.17931	0.032965	0	0.725228	0.00144648	-3.70888	down
	NewGene_7895	5	8	6	290	152	69	0.037793	0.074639	0.039019	2.5498	1.41488	0.526398	2.91e-10	5.00419	up
	NewGene_9982	139	128	163	0	0	0	2.57107	2.51378	2.62243	0	0	0	4.76e-13	-9.47619	down
	Zm00001eb170360	295	301	274	66	73	105	2.5921	2.94457	2.07505	0.573488	0.675822	0.745573	1.83e-12	-1.73761	down
	NewGene_9984	0	0	0	145	249	63	0	0	0	6.77663	12.4329	2.39404	1.93e-11	9.95329	up
	Zm00001eb146350	130	72	172	0	0	0	2.25634	1.37942	2.56986	0	0	0	1.73e-11	-9.26322	down
	NewGene_20248	53	19	35	100	114	157	0.637192	0.356763	0.353066	1.07827	1.28116	1.52523	6.63e-05	1.91401	up
	Zm00001eb048680	66	82	64	91	121	237	0.57228	0.79537	0.46922	0.792218	1.12381	1.47653	0.00616996	1.12037	up
	NewGene_17373	0	0	0	68	51	75	0	0	0	1.55467	1.22099	1.6593	6.94e-10	8.58149	up
	NewGene_17370	248	189	241	0	0	0	0.997503	0.845767	0.83791	0	0	0	2.94e-15	-10.1298	down
	Zm00001eb077230	1649	1155	699	33	83	390	13.3324	10.4098	4.87708	0.259476	0.704828	2.55353	2.88e-05	-2.90078	down
	Zm00001eb384890	2119	1498	3235	5160	4327	4571	49.8967	39.2963	65.7339	120.938	108.054	87.1431	0.000711969	1.20716	up
	NewGene_17378	50	36	60	0	0	0	1.5245	1.40041	1.81107	0	0	0	6.28e-08	-7.91206	down
	Zm00001eb118100	755	944	817	1951	2232	2273	12.3057	17.1693	11.5057	31.7355	38.6958	30.064	6.7e-10	1.49697	up
	NewGene_278	8257	3647	11681	2139	2447	2812	229.706	111.282	276.034	58.2839	71.0441	62.3353	0.000176282	-1.52598	down
	NewGene_15415	31	21	24	187	77	161	1.22022	0.876638	0.809	7.69829	3.36069	5.39651	4.32e-07	2.61899	up
	Zm00001eb324780	0	0	0	432	363	570	0	0	0	14.6065	13.0454	15.6149	1.46e-19	11.3791	up
	NewGene_19980	161	170	168	0	0	0	3.10016	3.64249	2.77964	0	0	0	7.99e-14	-9.6952	down
	Zm00001eb003700	453	334	408	175	112	237	7.06496	5.61074	5.43891	2.55675	1.78153	2.86517	0.00011845	-1.0956	down
	Zm00001eb140590	805	751	986	52	95	131	9.01491	9.14661	9.49046	0.588663	1.09071	1.15462	5.51e-27	-3.11284	down
	Zm00001eb322940	4600	3413	7482	10765	10395	9733	117.733	97.4924	165.769	274.846	283.344	202.693	0.00140924	1.17079	up
	NewGene_15428	0	0	0	79	59	50	0	0	0	5.91545	4.69783	3.03562	2.98e-09	8.60267	up
	Zm00001eb354310	216	210	239	347	361	616	1.17598	1.2775	1.11775	1.88253	2.08186	2.72831	6.51e-08	1.07394	up
	NewGene_43	0	0	3	1042	475	505	0	0	0.015455	8.69169	4.21849	3.45575	7.64e-21	9.60415	up
	NewGene_46	0	0	0	4006	2535	4210	0	0	0	26.6556	17.7704	21.341	1.29e-30	14.3725	up
	NewGene_18619	0	0	0	251	230	210	0	0	0	6.15731	6.08441	4.25139	1.5e-15	10.4605	up
	NewGene_15095	0	0	6	279	130	105	0	0	0.083485	5.13528	2.58548	1.82484	8.65e-10	6.6594	up
	NewGene_15097	4	3	3	218	92	154	0.046838	0.029103	0.019165	2.62827	0.979495	1.42703	1.82e-15	5.69466	up
	NewGene_16543	52	66	80	0	0	0	2.48164	3.79536	3.54373	0	0	0	2.93e-09	-8.36297	down
	Zm00001eb292550	106	214	126	0	1	0	3.15397	7.10387	3.22193	0	0.021064	0	3.46e-10	-8.58858	down
	Zm00001eb225160	14	18	8	94	99	60	0.139232	0.200331	0.067172	0.929807	1.04965	0.480107	1.71e-05	2.85628	up
	Zm00001eb166380	507	439	331	10	8	26	10.4529	10.0942	5.87965	0.198601	0.158774	0.42964	1.11e-31	-4.81364	down
	Zm00001eb314120	8	6	0	105	66	97	0.072288	0.059078	0	0.941409	0.628978	0.703364	2.13e-07	4.39644	up
	Zm00001eb058480	96	108	118	39	26	25	1.39377	1.73635	1.47736	0.555772	0.394107	0.285609	0.00108157	-1.66988	down
	Zm00001eb195290	89	53	34	288	302	666	1.14892	0.876479	0.373015	3.68498	4.12661	6.95582	8.55e-12	2.88261	up
	Zm00001eb163400	235	225	179	101	58	77	4.6693	5.06707	3.05125	2.23657	1.41229	1.42212	0.00240836	-1.28493	down
	NewGene_17635	96	89	60	0	0	0	9.68782	10.0653	5.22939	0	0	0	3.92e-10	-8.66889	down
	NewGene_17633	398	504	382	0	0	0	14.1495	19.9629	11.7027	0	0	0	3.64e-18	-11.0646	down
	NewGene_17631	0	0	0	113	68	72	0	0	0	0.941902	0.595841	0.49156	1.85e-10	9.02181	up
	Zm00001eb028720	60	53	81	145	151	211	0.765456	0.758396	0.89414	1.88003	2.09332	2.23464	2.91e-06	1.49603	up
	Zm00001eb192740	282	234	676	60	79	125	2.90819	2.68398	6.01613	0.609756	0.860861	1.03779	2.28e-05	-2.09035	down
	Zm00001eb207840	3205	2563	6272	10895	10941	12841	121.529	108.315	205.246	411.284	440.106	394.379	3.18e-06	1.66956	up
	NewGene_1045	218	251	315	5	0	8	3.98568	5.12301	4.97673	0.082637	0	0.110468	1.07e-22	-5.85655	down
	Zm00001eb159670	867	794	884	209	137	232	9.07036	9.46647	8.15369	2.15085	1.47179	2.0108	8.15e-18	-2.02272	down
	Zm00001eb005550	25697	19688	45081	13938	7527	6629	309.711	264.438	468.855	167.192	96.2022	64.6804	0.00331664	-1.46678	down
	Zm00001eb202360	139	200	147	61	64	103	2.96022	4.9143	2.74224	1.26303	1.47225	1.77887	0.00621678	-1.01398	down
	NewGene_13796	30	6	23	280	134	234	0.612152	0.126445	0.401108	5.96852	3.0373	4.03817	4.11e-09	3.62146	up
	NewGene_8879	3	0	0	311	265	483	0.028868	0	0	3.81282	3.46476	4.81735	1.5e-20	8.55264	up
	Zm00001eb425740	478	274	507	135	157	241	8.60576	5.49374	7.87936	2.41122	2.99707	3.51244	0.000335484	-1.14088	down
	Zm00001eb107740	99	75	55	21	11	16	0.871908	0.730044	0.418126	0.177349	0.099942	0.114167	0.000416334	-2.109	down
	Zm00001eb384300	1108	794	1250	305	386	470	22.2425	17.7502	21.6701	6.08145	8.22295	7.62576	3.89e-08	-1.32022	down
	Zm00001eb070300	373	375	360	3	28	7	14.6152	16.3591	12.1519	0.083036	1.15462	0.206436	1.8e-10	-4.65624	down
	NewGene_4823	17	2	43	735	381	583	0.249375	0.014228	0.867848	7.32214	2.79501	3.84886	9.87e-11	4.95242	up
	NewGene_4825	29	5	7	4400	3130	3617	0.494652	0.086712	0.09015	70.7819	53.7046	47.4692	2.47e-55	8.27171	up
	Zm00001eb004630	163	143	107	41	22	59	3.03533	2.98178	1.74265	0.771991	0.430959	0.891444	0.000172287	-1.68615	down
	Zm00001eb336820	163	75	126	263	315	416	3.59843	1.83759	2.39419	5.78536	7.38575	7.44193	4.75e-06	1.56958	up
	Zm00001eb376790	174	99	101	22	20	74	2.84327	1.82702	1.36376	0.319144	0.308768	0.953091	0.00349538	-1.6908	down
	Zm00001eb037890	46	39	53	3	7	6	1.14739	1.111	1.15224	0.073664	0.165649	0.124623	3.2e-05	-2.98905	down
	NewGene_6081	0	0	0	333	302	430	0	0	0	8.97343	8.77653	9.58011	2.48e-18	11.0286	up
	Zm00001eb141210	271	205	374	1282	828	725	1.8399	1.55006	2.19606	8.68271	5.97804	3.99304	6.51e-06	1.94471	up
	NewGene_6558	11	6	9	611	287	331	0.086878	0.049419	0.063392	4.97687	2.97001	2.45219	1.84e-24	5.7623	up
	Zm00001eb034650	191	84	41	782	1509	811	1.64167	0.799088	0.299473	6.7103	13.7929	5.65626	4.17e-09	3.50447	up
	Zm00001eb210820	728	405	647	1342	1377	1516	19.5302	12.0586	14.9181	35.7853	39.325	32.8959	4.21e-07	1.4036	up
	Zm00001eb030670	168	87	154	0	0	0	11.2541	6.46618	8.91363	0	0	0	3.05e-12	-9.39225	down
	Zm00001eb342540	102	108	126	219	196	252	1.88425	2.21143	2.02147	4.0651	3.87673	3.88807	0.000110944	1.11596	up
	Zm00001eb122300	218	249	498	55	29	147	2.94165	3.76057	5.81518	0.734971	0.407149	1.6066	0.000366199	-2.0791	down
	Zm00001eb085720	74	90	104	0	0	2	2.63943	3.59368	3.23564	0	0	0.055929	1.22e-08	-7.01316	down
	Zm00001eb042320	123	144	185	51	55	91	2.26476	2.95462	2.93887	0.921951	1.06557	1.35687	0.00214421	-1.11643	down
	Zm00001eb416180	91	91	74	6	6	17	0.795886	0.884892	0.558033	0.050589	0.052476	0.114006	2.5e-08	-3.10123	down
	NewGene_4199	0	0	0	368	191	648	0	0	0	3.82079	2.12086	5.6078	2.2e-17	11.1317	up
	Zm00001eb387020	146	80	113	889	873	1152	2.90227	1.74375	1.91695	18.0572	19.2492	19.4158	8.69e-38	3.23333	up
	Zm00001eb229620	232	280	274	83	90	178	2.00295	2.56985	1.96177	0.678017	0.783453	1.18636	0.000256801	-1.10834	down
	Zm00001eb354480	1273	982	982	425	423	663	13.0977	12.1632	8.9814	4.8087	4.24282	6.02887	1.48e-08	-1.00073	down
[truncated: 6,500 more rows]

## Sheet: Table S2
Supplementary Table S2 Log-fold change and significance (P values) of starch biosynthesis-related homologous genes detected in the endosperms of waxy and soft-waxy maize.
Gene	Gene ID	Log-fold change (FDR)				Annotation
		W 15 DAP vs 25 DAP	SW 15 DAP vs 25 DAP	SW vs W 15 DAP	SW vs W 25 DAP
SUS1	Zm00001eb392880	-3.47 (8.64E-10)	-2.15 (9.82E-07)	-	-	sus1 - sucrose synthase1
SUS2	Zm00001eb016290	-	2.01 (3.53E-06)	-	-	sus2 - sucrose synthase2
PHO1	Zm00001eb057840	-2.66 (2.26E-04)	-3.17 (1.09E-14)	-	-	pho1 - starch phosphorylase1
AGPLS4	Zm00001eb056340	-	-2.07 (1.32E-08)	-	-	ADP glucose pyrophosphorylase large subunit 4
AGPSS3	Zm00001eb176800	-	-1.75 (1.05E-03)	-	-	bt2 - brittle endosperm2; ADP glucose pyrophosphorylase small subunit 3
GBSSI	Zm00001eb378140	-	-	-3.40 (3.27E-15)	-	wx1 - waxy1
GBSSIIb	Zm00001eb000080	-	-	9.81 (1.25E-15)	14.00 (9.13E-27)	gbss2 - granule-bound starch synthase2
SSⅡa	Zm00001eb279740	-	-1.97 (1.50E-06)	-	-	su2 - sugary2; soluble starch synthase Ⅱ
SSIIb-1	Zm00001eb194550	-	-	-1.68 (9.59E-03)	-	soluble starch synthaseⅡ
SSIIIb-1	Zm00001eb431240	-	-	-1.34 (8.17E-03)	-	soluble starch synthase Ⅲ
SSⅢb-2	Zm00001eb070230	-	2.69 (8.53E-06)	4.24 (2.68E-05)	-	soluble starch synthase Ⅲ
SBEⅠ	Zm00001eb228530	-1.40 (6.44E-03)	-	-	-	starch branching enzymeⅠ
SBEⅡa	Zm00001eb084160	-0.93 (4.24E-03)	-	-	-	starch branching enzyme Ⅱ
SBEⅡb	Zm00001eb242610	-2.01 (6.48E-03)	-2.31 (7.61E-09)	-	-	ae - amylose extender; starch branching enzyme Ⅱ
ISAⅠ	Zm00001eb174590	-	-2.03 (1.07E-08)	-	-	su1 - sugary1; isoamylase-type starch debranching enzyme Ⅰ
ZPU1	Zm00001eb088740	1.93 (5.14E-05)	1.93 (1.22E-03)	-	-	zpu1; pullulanase-type starch debranching enzyme
ISAIIIa	Zm00001eb315710	-	-	1.02 (1.32E-04)	-	iso3 - isoamylase-type starch debranching enzyme3
Significantly differentially expressed genes were defined as FDR < 0.01.

## Sheet: Table S3
Supplementary Table S3 Differentially accumulated metabolites detected in the endosperms of the two maize types at two development stages.
Group	ID	Name	W-1	W-2	W-3	SW-1	SW-2	SW-3	W_Mean	SW_Mean	Fold_change	log2FC	Pvalue	VIP	regulated
SW vs W (15 DAP)	neg_1000	(-)-Glyceollin I	298.709	254.362	309.094	152.869	100.832	110.546	287.388	121.416	0.422479	-1.24305	0.0020292	1.3356	down
	neg_1005	Neohesperidin dihydrochalcone	563.098	537.693	488.63	739.805	1037.39	860.76	529.807	879.318	1.6597	0.730919	0.0486395	1.23472	up
	neg_1008	Cyanidin 3-O-(2-O-beta-D-glucuronosyl)-beta-D-glucoside	1913.17	898.539	2696.17	5007.14	4696.06	4404.37	1835.96	4702.53	2.56135	1.3569	0.0223567	1.29501	up
	neg_1012	Benzylsuccinyl-CoA	38.9049	14.4626	41.0724	199.877	158.879	193.319	31.48	184.025	5.84578	2.5474	0.00108892	1.36	up
	neg_1020	Prolyl-Tryptophan	7.54132	3.10363	6.07046	17.2779	9.64648	15.0662	5.5718	13.9969	2.51209	1.32889	0.044437	1.17906	up
	neg_1032	CMP-N-acetylneuraminate	74.7813	43.6487	79.8623	207.604	261.444	279.766	66.0974	249.605	3.77631	1.91698	0.00479834	1.33983	up
	neg_1060	3-Furoic acid	8252.03	8652.64	6567.84	10719.2	13490.2	10813.5	7824.17	11674.3	1.49208	0.577326	0.030495	1.20087	up
	neg_1065	Aconitic acid	2574.15	1982.14	1578.17	3113.58	3874.16	3195.66	2044.82	3394.47	1.66003	0.731211	0.0243423	1.21086	up
	neg_1068	Guanosine	10.5586	3.64352e-06	3.64352e-06	55.7578	60.5599	103.396	3.51954	73.238	20.8089	4.37913	0.038187	1.26673	up
	neg_1082	NADH	945.204	1611.04	1379.67	616.352	518.445	423.852	1311.97	519.55	0.396007	-1.3364	0.0466895	1.23439	down
	neg_1087	2',3'-Cyclic GMP	232.746	32.8479	245.744	485.423	440.552	372.76	170.446	432.912	2.53988	1.34476	0.0443593	1.19886	up
	neg_1089	Azoxystrobin acid	114.522	96.0079	60.3779	19.8015	46.6018	19.6875	90.3025	28.6969	0.317786	-1.65387	0.0400261	1.19344	down
	neg_1094	Peonidin 3-O-glucoside	4.02217	3.64352e-06	13.1202	52.6482	47.0378	62.8519	5.71413	54.1793	9.48162	3.24513	0.00148396	1.34573	up
	neg_1111	Chlortetracycline	87.552	84.5802	60.2802	121.833	113.862	142.043	77.4708	125.913	1.62529	0.700699	0.0158462	1.2425	up
	neg_1118	104086-76-2	48.587	22.3594	69.8121	118.53	116.041	135.15	46.9195	123.24	2.62663	1.39321	0.0181965	1.2908	up
	neg_1121	UDP-N-acetyl-3-(1-carboxyvinyl)-D-glucosamine	23.7731	7.83851	28.0272	70.3157	93.066	109.502	19.8796	90.9612	4.5756	2.19396	0.0110371	1.3031	up
	neg_1123	(R)-S-Lactoylglutathione	63.7766	62.1708	52.0387	178.595	142.683	125.94	59.3287	149.072	2.51265	1.32921	0.0236776	1.3071	up
	neg_1125	Dopaxanthin	33.6749	8.9144	26.1564	62.9723	80.6895	90.7394	22.9152	78.1337	3.40968	1.76964	0.00743501	1.28909	up
	neg_1136	Glucuronolactone	5.77566	3.35292	3.64352e-06	19.5513	39.3563	44.153	3.04286	34.3535	11.2899	3.49696	0.0474196	1.24361	up
	neg_1139	3-(3,4-Dihydroxyphenyl)pyruvate	48.6704	33.8747	35.2348	115.697	200.744	219.849	39.26	178.763	4.55332	2.18692	0.0461555	1.25759	up
	neg_1146	Histidinyl-Asparagine	298.131	331.735	668.991	1256.01	1217.2	2044.91	432.952	1506.04	3.47854	1.79848	0.0412881	1.21574	up
	neg_1157	Secologanoside	10.3441	5.35728	11.659	179.333	137.991	171.765	9.12012	163.029	17.8758	4.15994	0.00584254	1.36823	up
	neg_1174	Dihydrozeatin riboside monophosphate	6.33328	0.114225	3.64352e-06	163.483	72.7113	118.251	2.14917	118.149	54.9741	5.78068	0.0466195	1.26401	up
	neg_1183	Deoxynogalonate	3.64352e-06	39.5673	3.64352e-06	51.6912	86.1749	77.5734	13.1891	71.8132	5.44488	2.4449	0.0273135	1.20339	up
	neg_1185	Calceolarioside B	157.259	180.889	217.363	101.193	34.9283	62.9917	185.171	66.3709	0.358431	-1.48023	0.0104362	1.27043	down
	neg_1187	Dihydrolipoyl-AMP	1828.48	1314.48	1463.66	5553.18	5675.21	8417.75	1535.54	6548.71	4.26476	2.09246	0.0303212	1.29738	up
	neg_1194	S-(Hercyn-2-yl)-L-cysteine S-oxide	1.92595	14.4227	3.64352e-06	27.3617	27.2053	27.4382	5.44957	27.3351	5.01601	2.32654	0.0400931	1.28202	up
	neg_1196	Malonylgenistin	107.435	70.8437	50.5016	190.738	127.819	199.639	76.2602	172.732	2.26504	1.17953	0.0301336	1.19955	up
	neg_1219	7-Aminomethyl-7-carbaguanine	15.7589	18.1349	44.0053	95.5627	84.5626	94.4768	25.9664	91.534	3.5251	1.81766	0.010417	1.32983	up
	neg_1233	(R)-2,3-Dihydroxy-3-methylbutanoate	121.438	145.13	220.173	384.768	280.504	330.176	162.247	331.816	2.04512	1.03219	0.0160619	1.2411	up
	neg_1234	6''-O-Acetyldaidzin	2364.73	3682.16	4175.16	1977.77	991.456	1341.18	3407.35	1436.8	0.421677	-1.24579	0.0474785	1.17762	down
	neg_1236	Adenosine	85.1217	58.0584	199.066	597.707	445.477	447.884	114.082	497.023	4.35672	2.12324	0.00479545	1.31061	up
	neg_1295	(E)-N-[2-(β-D-Glucopyranosyloxy)ethyl]-	53.7339	22.0643	109.276	728.802	765.494	843.029	61.6915	779.108	12.6291	3.65868	0.0001148	1.37727	up
	neg_1314	1-Methylpiperidine-2-carboxylic acid	71.6956	109.828	70.1473	3.64352e-06	3.64352e-06	3.64352e-06	83.8904	3.64352e-06	4.34319e-08	-24.4567	0.0231017	1.32476	down
	neg_1319	9-amino-CPT	313.628	216.31	450.601	1357.22	994.644	1318.4	326.846	1223.42	3.74311	1.90424	0.00523513	1.32951	up
	neg_1320	Versiconal	49.4643	36.5671	40.4398	99.1266	135.557	156.159	42.1571	130.281	3.09037	1.62778	0.0288435	1.29254	up
	neg_1325	4-(beta-D-Glucosyloxy)benzoate	1710.82	1089.21	1574.18	3305.14	2821.01	2935.24	1458.07	3020.46	2.07155	1.05071	0.00346436	1.32665	up
	neg_1326	Loureiriol	5.09951	3.64352e-06	6.05608	30.764	24.8922	27.9014	3.71853	27.8525	7.4902	2.905	0.000710898	1.35751	up
	neg_1330	Glandicoline B	27.7506	25.6724	52.036	213.859	149.635	261.308	35.153	208.267	5.9246	2.56672	0.0268513	1.29405	up
	neg_1336	Pyridoxamine phosphate	395.848	107.028	479.016	919.882	807.034	1125.71	327.297	950.874	2.90523	1.53865	0.0140285	1.25554	up
	neg_1342	gamma-L-Glutamyl-L-propargylglycine	29.7453	10.8325	29.0659	102.213	56.2422	75.2147	23.2146	77.89	3.35522	1.74641	0.0374892	1.2221	up
	neg_1356	4-O-beta-D-glucosyl-4-coumaric acid	3.64352e-06	3.64352e-06	3.64352e-06	99.8246	103.894	116.993	3.64352e-06	106.904	2.93409e+07	24.8064	0.00233934	1.3804	up
	neg_1360	2-Descarboxy-betanidin	26.1326	3.39822	7.49455	76.1936	50.8814	43.0339	12.3418	56.703	4.59438	2.19987	0.0267197	1.21557	up
	neg_1362	5-Ribosylparomamine	3.64352e-06	3.64352e-06	3.64352e-06	48.2084	34.6572	40.0322	3.64352e-06	40.9659	1.12435e+07	23.4226	0.00912212	1.36228	up
	neg_1388	Methacycline	239.363	288.423	273.537	3.64352e-06	3.64352e-06	3.64352e-06	267.108	3.64352e-06	1.36406e-08	-26.1275	0.00294307	1.37878	down
	neg_1407	N-(p-Coumaroyl) Serotonin	41.1858	20.4701	20.543	62.1336	51.8844	48.5057	27.3996	54.1746	1.9772	0.983459	0.0393302	1.1903	up
	neg_1409	Asperulosidic acid	1201.48	1420.14	1275.63	395.353	286.781	307.547	1299.08	329.894	0.253944	-1.97742	0.000894782	1.37155	down
	neg_1471	triptobenzene C	3.64352e-06	143.477	25.9138	473.705	422.751	210.69	56.4636	369.049	6.53604	2.70842	0.0402448	1.19583	up
	neg_1541	Formosanin C	32033.7	38111.8	26855.7	18395.5	2433.22	12297	32333.8	11041.9	0.341498	-1.55005	0.0242976	1.22285	down
	neg_1551	Demethylphylloquinol	2931.54	3163.27	2831.44	3426.73	3709	3317.59	2975.41	3484.44	1.17108	0.227837	0.0301576	1.1893	up
	neg_1571	L-Valyl-L-Leucine	194.222	239.623	198.396	270.089	302.85	255.467	210.747	276.135	1.31027	0.389863	0.0315896	1.18021	up
	neg_1573	Biatractylolide	5746.23	5270.71	3988.87	1163.22	1247.08	554.722	5001.94	988.341	0.197592	-2.33941	0.00845732	1.33421	down
	neg_1618	9,10-Epoxy-13-hydroxy-11-octadecenoate	1421.03	1308.24	1235.37	1603.16	1715.6	1642.63	1321.55	1653.8	1.25141	0.323556	0.0104798	1.29598	up
	neg_1619	Leukotriene B4	1209.17	998.674	1023.8	1331.1	1425.63	1382.81	1077.22	1379.85	1.28094	0.357201	0.0308372	1.25289	up
	neg_1680	Costunolide	769.509	1127.59	1014.2	484.813	494.984	444.024	970.433	474.607	0.489067	-1.0319	0.0399955	1.27383	down
	neg_1768	Salannin	172.704	194.551	169.263	69.0859	68.531	57.5991	178.839	65.072	0.363858	-1.45855	0.00126807	1.37066	down
	neg_1769	Oleandrin	2057.28	2663.43	2465.8	841.746	697.963	568.608	2395.51	702.773	0.293371	-1.7692	0.00445572	1.3514	down
	neg_1861	3-Phospho-D-glycerate	2858.73	3024.51	2765.55	3600.85	3252.64	3320.18	2882.93	3391.22	1.17631	0.234271	0.0215205	1.23406	up
	neg_1880	Cichoriin	1338.41	877.397	838.897	6.13002	6.14951	13.8163	1018.23	8.6986	0.00854283	-6.87107	0.0243238	1.32151	down
	neg_1881	Aminopterin	892.497	943.989	615.964	3.64352e-06	3.64352e-06	3.64352e-06	817.483	3.64352e-06	4.45699e-09	-27.7413	0.0151703	1.34549	down
	neg_1886	Porphobilinogen	24.1799	17.72	24.6437	46.656	51.616	60.4228	22.1812	52.8983	2.38483	1.25388	0.00603039	1.32829	up
	neg_1895	(-)-Medicocarpin	3039.7	1780.67	2573.08	23.8117	23.4684	33.4659	2464.48	26.9153	0.0109213	-6.51671	0.0219741	1.32788	down
	neg_1898	3-Deoxy-D-manno-octulosonate	33.7132	8.91323	36.7776	97.8508	82.648	148.548	26.468	109.682	4.14396	2.05101	0.0366355	1.22882	up
	neg_1901	5-Methoxysalicylic acid	499.995	323.568	372.518	691.658	702.047	641.63	398.693	678.445	1.70167	0.766952	0.0233973	1.28819	up
	neg_1902	Phaseoloidin	1699.64	1305.39	1276.27	2553.39	2792.8	2494	1427.1	2613.4	1.83127	0.872841	0.00323238	1.33645	up
	neg_1903	Gastrodin	5923.87	3744.36	5997.95	974.331	710.502	1018.07	5222.06	900.967	0.172531	-2.53507	0.0263773	1.31116	down
	neg_1912	Pantothenic Acid	3564.92	2450.03	3338.65	1492.16	1293.04	1536.76	3117.87	1440.65	0.462063	-1.11384	0.0336848	1.28074	down
	neg_1914	Methylimidazoleacetic acid	314.218	166.593	249.846	58.7818	34.7663	64.1171	243.553	52.5551	0.215785	-2.21233	0.0414944	1.26113	down
	neg_1928	Azalein (Azaleatin-3-O-rhamnoside)	4947.27	2628.95	3399.2	13.9857	3.25176	11.4792	3658.47	9.57221	0.00261645	-8.57817	0.0331716	1.29909	down
	neg_1930	dTDP-L-epivancosamine	3.64352e-06	3.64352e-06	5.4073	144.847	142.224	187.089	1.80244	158.053	87.6888	6.45432	0.00780574	1.36318	up
	neg_1942	4-Hydroxycyclohexylcarboxylic acid	11.5156	3.64352e-06	24.8223	216.165	227.652	147.45	12.1126	197.089	16.2713	4.02426	0.0126408	1.33473	up
	neg_1956	3-Cresotinic acid	305.542	238.696	270.154	382.975	314.495	363.085	271.464	353.518	1.30227	0.381024	0.0431313	1.14577	up
	neg_1961	Glyceocarpin	48.4061	17.8514	33.391	85.2205	64.8619	103.29	33.2162	84.4574	2.54266	1.34634	0.0244585	1.21396	up
	neg_1978	2-Furoate	1045.61	759.306	770.669	5874.58	10416.3	9413.72	858.529	8568.19	9.98008	3.31905	0.0299852	1.30508	up
	neg_1987	3-(Methylthio)propanoate	3.64352e-06	3.64352e-06	3.64352e-06	33.7521	55.2912	46.3518	3.64352e-06	45.1317	1.23868e+07	23.5623	0.0186295	1.33609	up
	neg_1991	Nicotinate D-ribonucleotide	3.64352e-06	3.64352e-06	3.64352e-06	171.488	338.864	405.611	3.64352e-06	305.321	8.37985e+07	26.3204	0.0482809	1.26134	up
	neg_1992	Eritadenine	63.2957	3.64352e-06	40.1091	189.168	160.21	215.524	34.4683	188.301	5.46302	2.4497	0.00348711	1.32201	up
	neg_2001	Anhydrotetracycline	1911.09	1766.19	1475.61	3.64352e-06	3.64352e-06	3.64352e-06	1717.63	3.64352e-06	2.12125e-09	-28.8124	0.00551058	1.37158	down
	neg_2012	Syringic acid	821.311	447.74	649.761	136.18	170.936	189.754	639.604	165.623	0.258947	-1.94927	0.0455728	1.25989	down
	neg_2028	Isopimpinellin	93.3139	3.64352e-06	18.5149	543.027	682.715	631.052	37.2763	618.931	16.6039	4.05345	0.000559692	1.36679	up
	neg_2046	N-Formyl-4-amino-5-aminomethyl-2-methylpyrimidine	3.64352e-06	3.64352e-06	3.64352e-06	147.506	124.946	116.291	3.64352e-06	129.581	3.55648e+07	25.0839	0.005116	1.37296	up
	neg_2052	Phenylacetylglutamine	3.64352e-06	3.64352e-06	3.64352e-06	108.969	105.208	82.2605	3.64352e-06	98.8126	2.71201e+07	24.6929	0.00706017	1.36749	up
	neg_2054	Daphylloside	75.6387	52.7123	48.9094	3.64352e-06	3.64352e-06	3.64352e-06	59.0868	3.64352e-06	6.16638e-08	-23.951	0.0193846	1.33445	down
	neg_2059	Procaterol	914.231	752.456	1196.31	167.447	296.282	254.57	954.332	239.433	0.250891	-1.99487	0.0239661	1.29779	down
	neg_2062	Nortenuazonic acid	2653.24	2048.66	3481.76	519.541	824.684	709.981	2727.89	684.735	0.251013	-1.99416	0.0340747	1.28108	down
	neg_2085	Dopaquinone	452.874	310.898	441.049	213.54	231.316	152.603	401.607	199.153	0.495889	-1.01191	0.028709	1.23718	down
	neg_2086	DIMBOA glucoside	1296.95	485.66	995.316	1838.01	2968.44	3533.97	925.974	2780.14	3.00239	1.58611	0.0470023	1.19118	up
	neg_2097	FR 900098	87.4047	60.9122	87.1599	33.9296	29.7302	28.4676	78.4923	30.7091	0.391237	-1.35388	0.0286897	1.29895	down
	neg_2099	L-Valyl-L-Phenylalanine	608.37	614.576	922.53	151.304	249.217	344.134	715.159	248.218	0.347081	-1.52665	0.0275181	1.23897	down
	neg_2100	Luteolinidin	15237.6	12510.5	14104.8	6153	8265.55	5179.83	13951	6532.8	0.468269	-1.09459	0.00377988	1.31926	down
	neg_2101	Sepiapterin	4574.23	3508.34	4131.3	1689.82	2283.2	1381.55	4071.29	1784.86	0.438401	-1.18968	0.00528958	1.30693	down
	neg_2102	Thiamine acetic acid	708.411	517.947	631.017	241.999	361.511	209.31	619.125	270.94	0.437618	-1.19226	0.00914212	1.28179	down
	neg_2104	2-(Formamido)-N1-(5'-phosphoribosyl)acetamidine	2089.67	1589.63	1873.48	763.563	1003.65	659.654	1850.93	808.955	0.437054	-1.19412	0.00580675	1.31345	down
	neg_2106	Protodeoxyviolaceinic acid	10115.5	7551.68	9189.05	3912.26	4952.88	3079.49	8952.07	3981.54	0.444762	-1.16889	0.00752826	1.30011	down
	neg_2109	2'-Deoxyadenosine-5'-monophosphate	32271.5	18893.7	27263.6	7691.33	10532.7	4924.58	26143	7716.2	0.295154	-1.76046	0.0282312	1.26092	down
	neg_2110	Depressine	27969.7	15696.6	23408.3	6319.97	8588.68	4133.02	22358.2	6347.23	0.283888	-1.81661	0.0346345	1.2528	down
	neg_2111	2,5-Diamino-6-(5-phospho-D-ribosylamino)pyrimidin-4(3H)-one	103.17	139.428	79.7221	40.4681	48.4995	26.5995	107.44	38.5224	0.358548	-1.47976	0.0447582	1.2216	down
	neg_2123	Deoxyloganin	21.4506	18.3475	41.8793	166.097	136.219	192.758	27.2258	165.025	6.06133	2.59963	0.00591189	1.34241	up
	neg_2139	D-Arabinono-1,4-lactone	618.124	697.84	652.854	1173.17	1053.24	1219.35	656.273	1148.59	1.75017	0.807491	0.00361841	1.35428	up
	neg_2142	N-Acetylisatin	258.034	305.548	310.429	497.807	464.597	507.519	291.337	489.974	1.68181	0.750018	0.000948146	1.35653	up
	neg_2146	Tryptophyl-Glutamate	245675	274424	268480	351719	369001	378828	262860	366516	1.39434	0.479583	0.000973187	1.352	up
	neg_2166	N-Acetyl-p-benzoquinonimine	43.6212	42.3353	40.5934	76.8406	63.4341	62.351	42.1833	67.5419	1.60115	0.679112	0.0286098	1.29957	up
	neg_2167	p-Acetaminobenzaldehyde	12369.9	14558.1	13496.4	20287.7	19689.8	21426.8	13474.8	20468.1	1.51899	0.603112	0.00121075	1.3511	up
	neg_2176	Chromopyrrolate	175.104	111.032	209.674	3.64352e-06	3.64352e-06	3.64352e-06	165.27	3.64352e-06	2.20458e-08	-25.4349	0.0292375	1.3094	down
	neg_2182	1-(5'-Phosphoribosyl)-5-formamido-4-imidazolecarboxamide	554.724	743.129	651.141	1101.16	933.871	1134.9	649.665	1056.65	1.62645	0.701725	0.0082479	1.28554	up
	neg_2183	E-Phenylitaconyl-CoA	850.331	949.953	1045.68	1349.27	1307.11	1435.26	948.655	1363.88	1.4377	0.523759	0.00556773	1.31822	up
	neg_2194	dTDP-3-N,N-dimethylamino-2,3,6-trideoxy-4-keto-D-glucose	24.9879	59.5462	45.5322	112.815	92.8446	127.462	43.3554	111.041	2.56117	1.3568	0.00884085	1.27935	up
	neg_2200	Umbelliferone	871.368	892.077	923.603	552.738	681.369	615.163	895.683	616.423	0.688216	-0.539066	0.00898741	1.33354	down
	neg_2201	2-Chloro-L-phenylalanine	32113.6	32002.1	32750	19722.6	24710.2	20442.2	32288.6	21625	0.669742	-0.578322	0.0188104	1.33072	down
	neg_2202	(2-Aminobenzoyl)acetate	10043.4	9863.24	10268.7	5998.89	7528.7	6220.41	10058.4	6582.67	0.654442	-0.611662	0.0142041	1.3351	down
	neg_2221	Kadsuralignan A	3.64352e-06	3.64352e-06	3.64352e-06	71.6139	74.7182	100.41	3.64352e-06	82.2475	2.25737e+07	24.4281	0.0120877	1.35397	up
	neg_2232	UDP-N-acetyl-2-amino-2-deoxy-D-glucuronate	211.751	238.329	230.528	168.797	187.462	167.02	226.869	174.426	0.768841	-0.379244	0.00754371	1.29226	down
	neg_2261	Acenocoumarol	272.111	270.684	339.046	74.2479	70.0354	60.9778	293.947	68.4204	0.232764	-2.10306	0.00833482	1.35935	down
	neg_2262	2'-Deoxyadenosine 5'-monophosphate (dAMP)	102.537	57.1772	98.3167	3.64352e-06	3.64352e-06	3.64352e-06	86.0102	3.64352e-06	4.23614e-08	-24.4927	0.0271481	1.31463	down
	neg_2263	L-Glutamyl 5-phosphate	70.0718	110.937	85.6473	18.395	35.0002	24.8725	88.8852	26.0892	0.293516	-1.76849	0.021907	1.28377	down
	neg_2271	Feretoside	36.7008	20.5246	45.1587	14.0045	3.64352e-06	11.3277	34.1281	8.44406	0.247423	-2.01495	0.0495935	1.16025	down
	neg_2282	6-Hydroxyprotopine	224.094	220.518	355.189	54.309	56.8369	8.3321	266.6	39.826	0.149385	-2.7429	0.0255383	1.28149	down
	neg_2292	2-hydroxy-2-methyl-butyric acid	3.64352e-06	3.64352e-06	3.64352e-06	64.5803	97.8852	72.9157	3.64352e-06	78.4604	2.15343e+07	24.3601	0.0158774	1.34337	up
	neg_2293	Acetone	57.5403	39.8638	117.245	2491.7	3431.08	2710.14	71.5499	2877.64	40.2187	5.32979	0.0096984	1.35876	up
	neg_2298	Validoxylamine A 7'-phosphate	58.7198	76.3138	110.541	5.33688	3.64352e-06	22.833	81.8583	9.38996	0.11471	-3.12394	0.0262049	1.25973	down
	neg_2303	Oripavine	1438.91	1434.13	2407.44	4147.47	3105.97	4906.24	1760.16	4053.23	2.30276	1.20337	0.0278043	1.22288	up
	neg_2306	5-Hydroxymethyldeoxycytidylate	14.651	2.42396	4.86003	66.3919	110.647	107.251	7.31166	94.7632	12.9606	3.69606	0.0198507	1.31409	up
	neg_2308	LL-2,6-Diaminoheptanedioate	643.987	488.697	702.216	5.00121	3.64352e-06	3.64352e-06	611.633	1.66707	0.00272561	-8.51921	0.0106987	1.35769	down
	neg_2309	Cnidimoside A	485.845	235.181	439.212	14.3754	3.64352e-06	24.564	386.746	12.9798	0.0335616	-4.89705	0.0388751	1.28167	down
	neg_2312	Yersiniabactin	7.9543	3.64352e-06	3.64352e-06	27.1281	31.934	43.4227	2.65144	34.1616	12.8842	3.68753	0.00968337	1.30905	up
	neg_2314	1-methylguanosine	3.64352e-06	3.64352e-06	3.64352e-06	105.968	106.022	145.206	3.64352e-06	119.065	3.26786e+07	24.9618	0.0118369	1.35469	up
	neg_2317	Grevilloside Q	185.84	128.82	123.967	13.5392	1.25976	7.52997	146.209	7.44296	0.0509062	-4.29601	0.0173958	1.33145	down
	neg_2321	3-Phenoxypropionic acid	26.5895	22.9167	19.0462	80.1901	70.706	57.4971	22.8508	69.4644	3.03991	1.60403	0.0125841	1.32956	up
	neg_2323	Pyrethrosin	543.593	487.658	402.302	1419.46	1172.19	937.51	477.851	1176.39	2.46183	1.29973	0.029295	1.28115	up
	neg_2332	Forsythoside E	412.863	504.902	644.392	122.186	244.539	270.805	520.719	212.51	0.408109	-1.29297	0.0243	1.227	down
	neg_2345	1-O-Caffeoylglycerol	2515.27	2592.9	1330.55	11062.5	6254.12	9524.66	2146.24	8947.1	4.16874	2.05961	0.0326606	1.27314	up
	neg_2362	1,4-b-D-Xylopentaose	227.502	195.539	297.413	5.11991	5.33382	3.28536	240.151	4.5797	0.01907	-5.71255	0.0158822	1.34398	down
	neg_2370	N-Feruloyl-Cadaverine	504.89	401.556	503.355	53.4566	48.7815	16.9851	469.934	39.7411	0.0845673	-3.56376	0.00316811	1.36788	down
	neg_2374	Visnadin	81.0592	78.9219	135.228	581.129	458.074	732.836	98.403	590.679	6.00266	2.5856	0.0205823	1.31676	up
	neg_2394	2-Formaminobenzoylacetate	30.7637	42.1348	26.4946	3.64352e-06	3.64352e-06	3.64352e-06	33.1311	3.64352e-06	1.09973e-07	-23.1163	0.0192753	1.33471	down
	neg_2401	Ombuoside	150.098	84.3979	188.408	1675.41	940.369	1500.58	140.968	1372.12	9.73357	3.28297	0.0290054	1.30406	up
	neg_2407	Apigenin 7-O-[beta-D-apiosyl-(1->2)-beta-D-glucoside]	103.62	101.767	113.67	51.4364	41.0979	61.1842	106.353	51.2395	0.481789	-1.05353	0.00254904	1.34547	down
	neg_2411	Chitobiose	2357.5	2092.28	1918.33	2.60993	0.43784	2.84434	2122.71	1.96403	0.000925251	-10.0779	0.00360447	1.37684	down
	neg_2414	Carminomycin	9504.33	10038.5	10683.1	6205.14	6194.42	6747.26	10075.3	6382.27	0.633455	-0.658685	0.00224081	1.35758	down
	neg_2432	5-Hydroxyindoleacetaldehyde	1028.66	1108.06	1133.8	525.163	479.175	512.7	1090.17	505.679	0.463853	-1.10826	0.000763145	1.37731	down
	neg_2435	Desulfoglucotropeolin	174.622	193.01	166.068	74.2019	80.004	81.6426	177.9	78.6162	0.441911	-1.17817	0.00385445	1.368	down
	neg_2436	17-O-Acetylajmaline	3.64352e-06	3.64352e-06	3.64352e-06	58.2181	64.6372	39.0918	3.64352e-06	53.9823	1.4816e+07	23.8207	0.0196083	1.33382	up
	neg_2437	N2-Citryl-N6-acetyl-N6-hydroxy-L-lysine	174.431	206.099	166.627	78.6614	85.9417	101.332	182.385	88.6451	0.486031	-1.04088	0.00573954	1.33033	down
	neg_2443	Pectolinarin	68.0739	80.3767	89.6211	10.6265	13.6368	25.3344	79.3572	16.5325	0.208331	-2.26305	0.00182645	1.34731	down
	neg_2450	1,6-anhydro-β-D-glucose	33.9953	46.8593	46.1282	14.1538	7.95298	10.21	42.3276	10.7723	0.254498	-1.97427	0.00828703	1.33253	down
	neg_2463	Cytarabine	1004.88	1279.43	1043.22	384.862	346.45	333.368	1109.18	354.893	0.319962	-1.64403	0.0107872	1.35108	down
	neg_2466	Maohuoside A	24.1337	26.1712	21.927	11.4617	8.23277	12.7214	24.0773	10.8053	0.448773	-1.15594	0.00190884	1.33736	down
	neg_2477	Daidzin	65.3954	3.64352e-06	23.6715	159.789	107.479	186.723	29.689	151.331	5.0972	2.3497	0.0167947	1.24347	up
	neg_2495	L-Methionine	130.144	123.674	85.792	308.25	330.432	260.602	113.203	299.761	2.64799	1.4049	0.0028061	1.34022	up
	neg_2500	Ethyl -D-glucuronide	192.529	148.119	147.389	3.64352e-06	3.64352e-06	3.64352e-06	162.679	3.64352e-06	2.2397e-08	-25.4121	0.00831412	1.36401	down
	neg_2508	4-Coumaryl alcohol	3.64352e-06	3.64352e-06	3.64352e-06	36.3299	34.2749	25.3723	3.64352e-06	31.9924	8.78063e+06	23.0659	0.0108686	1.35722	up
	neg_2517	cis-1,2-Dihydrobenzene-1,2-diol	68.2788	58.4767	44.1419	18.8605	19.9208	3.65525	56.9658	14.1455	0.248316	-2.00975	0.00981513	1.28343	down
	neg_2518	2-Propylmalate	7404.73	6592.2	5436.18	3320.68	3935.67	2633.15	6477.71	3296.5	0.508899	-0.974549	0.0135717	1.27405	down
	neg_2526	Protopine	408.967	400.065	620.131	163.113	110.84	153.011	476.388	142.321	0.298751	-1.74298	0.037922	1.26915	down
	neg_2528	Kaempferol-3-O-rutinoside-7-O-glucoside	215.15	285.543	179.017	3.64352e-06	3.64352e-06	3.64352e-06	226.57	3.64352e-06	1.60812e-08	-25.89	0.0185287	1.33666	down
	neg_2532	2-Phenylacetamide	16.8907	20.4508	33.3549	3.64352e-06	3.64352e-06	3.64352e-06	23.5655	3.64352e-06	1.54613e-07	-22.6248	0.0422125	1.27702	down
	neg_2534	L-Arabinono-1,4-lactone	324.731	350.507	453.533	103.111	95.7095	120.823	376.257	106.548	0.283178	-1.82022	0.0178003	1.32973	down
	neg_2535	Indole-3-carboxylic acid	37602.2	36022.4	49166.8	15314.1	14590	14865.1	40930.5	14923	0.364595	-1.45563	0.0242065	1.32155	down
	neg_2546	Futalosine	273.463	244.642	391.198	57.8454	28.1708	40.1726	303.101	42.0629	0.138775	-2.84918	0.0248	1.30933	down
	neg_2563	3-O-p-Coumaroylquinic acid	2554.1	2725.95	3977.82	546.132	353.41	566.559	3085.96	488.701	0.158363	-2.6587	0.0263377	1.30949	down
	neg_2564	(S)-10-Hydroxycamptothecin	202.819	156.594	106.431	3.64352e-06	3.64352e-06	3.64352e-06	155.282	3.64352e-06	2.34639e-08	-25.345	0.0306568	1.30523	down
	neg_2566	Glycyl-Glutamine	263.616	185.549	252.639	55.5301	3.64352e-06	3.64352e-06	233.935	18.51	0.0791247	-3.65973	0.00278664	1.33384	down
	neg_2586	Phenylalanyl-Isoleucine	166.278	163.832	154.69	5.17418	3.64352e-06	3.64352e-06	161.6	1.72473	0.0106728	-6.54991	4.25473e-05	1.38514	down
	neg_2592	5-FLUOROINDOLE-2-CARBOXYLIC ACID	34.8042	3.64352e-06	67.2551	198.886	173.78	209.904	34.0198	194.19	5.70815	2.51302	0.00483938	1.33662	up
	neg_2599	2-Hydroxy-6-ketononatrienedioate	11.276	9.46265	23.0898	45.4216	46.9507	56.085	14.6095	49.4857	3.38723	1.76011	0.0036445	1.32424	up
	neg_2602	CDP-glycerol	19.7183	3.05891	39.8052	80.273	58.5183	60.9567	20.8608	66.5827	3.19176	1.67435	0.0292305	1.21339	up
	neg_2607	Groenlandicine	159.086	110.391	201.201	3.64352e-06	3.64352e-06	3.64352e-06	156.892	3.64352e-06	2.3223e-08	-25.3599	0.0268455	1.31554	down
	neg_2610	D-Xylonolactone	377.065	425.047	342.057	129.93	155.611	162.377	381.39	149.306	0.391479	-1.35299	0.00471278	1.35325	down
	neg_2612	Galangin	58.3561	44.4931	55.0544	146.377	139.942	141.32	52.6345	142.546	2.70823	1.43735	0.000416348	1.37968	up
	neg_2613	Catalpol	15750.9	15825.9	14752.6	6291.91	6777.64	6677.23	15443.1	6582.26	0.426225	-1.23031	0.000326499	1.38188	down
	neg_2616	Sulindac	76.6689	3.64352e-06	256.129	1090.37	971.557	1047.47	110.933	1036.47	9.34321	3.22392	0.00212825	1.36485	up
	neg_2617	Diphyllin	72.0464	11.5111	148.715	539.831	517.348	572.176	77.4242	543.118	7.01484	2.81041	0.00294521	1.36398	up
	neg_2618	Indomethacin	201.042	87.235	484.056	2006.26	1736.84	1830.14	257.444	1857.75	7.2161	2.85122	0.000719129	1.36559	up
	neg_2621	(2R)-2-Hydroxy-2-methylbutanenitrile	272.931	156.834	470.265	1113.35	1049.95	1153.19	300.01	1105.49	3.68485	1.88161	0.00759342	1.34875	up
	neg_2622	Styrene	18.3644	3.64352e-06	53.7303	147.127	139.51	152.403	24.0316	146.346	6.08975	2.60638	0.0125944	1.34046	up
	neg_2624	Valienone	53.6016	9.04518	107.582	245.949	238.274	259.885	56.7429	248.036	4.37123	2.12804	0.01764	1.32631	up
	neg_2625	6-Methyladenine	120.474	131.171	117.823	40.2101	44.2524	36.0625	123.156	40.175	0.326212	-1.61612	0.000267327	1.37801	down
	neg_2627	Scytalone	2844.2	1488.75	4808.23	10046.8	9728.03	10060.8	3047.06	9945.21	3.26387	1.70658	0.0179369	1.33492	up
	neg_2632	N-Glycoloyl-neuraminate	1136.07	563.393	2048.03	3437.27	3152.55	2316.32	1249.16	2968.72	2.37656	1.24887	0.0377968	1.16933	up
	neg_2635	3-O-Caffeoylquinic acid methyl ester	2849.37	557.048	8260.31	46233.3	38579.7	42355.8	3888.91	42389.6	10.9001	3.44627	0.000267858	1.36847	up
	neg_2637	Papuabalanol A	122.394	27.5294	368.645	1516.98	1372.85	1464.19	172.856	1451.34	8.39626	3.06975	0.00233195	1.36676	up
	neg_2647	Bursehernin	221.885	200.827	276.442	14.0361	82.7921	52.6063	233.052	49.8115	0.213736	-2.2261	0.00384766	1.3184	down
	neg_2650	Roseoflavin	155.25	191.065	297.991	3.64352e-06	5.38741	3.64352e-06	214.769	1.7958	0.00836157	-6.90201	0.0380153	1.28675	down
	neg_2657	UDP-N-acetylmuramoyl-L-alanyl-gamma-D-glutamyl-meso-2,6-diaminopimelate	578.904	832.136	752.326	114.479	10.4705	10.8245	721.122	45.2581	0.0627607	-3.994	0.00474563	1.34732	down
	neg_2673	L-Rhamnono-1,4-lactone	253.075	330.929	352.007	123.602	48.2183	63.9574	312.004	78.5925	0.251896	-1.9891	0.00436746	1.31909	down
	neg_2674	3-Methyluridine	284.141	379.996	292.463	78.0806	35.4033	35.2679	318.867	49.5839	0.155501	-2.68501	0.00511079	1.34487	down
	neg_2675	Picrotoxinin	26.7679	26.3527	23.2861	3.64352e-06	3.64352e-06	3.64352e-06	25.4689	3.64352e-06	1.43057e-07	-22.7369	0.00185331	1.38167	down
	neg_2681	p-Hydroxyphenylacetylglycine	115.862	94.9213	133.174	3.64352e-06	3.64352e-06	3.64352e-06	114.653	3.64352e-06	3.17788e-08	-24.9074	0.00917649	1.36193	down
	neg_2684	(11Z,14Z)-Icosadienoyl-CoA	106.023	58.4329	95.3265	15.9329	9.08206	12.8417	86.5942	12.6189	0.145725	-2.77868	0.0338644	1.29062	down
	neg_2686	trans-2-Butene-1,4-dicarboxylic Acid	217.449	185.175	271.212	123.37	83.3344	123.631	224.612	110.112	0.490231	-1.02847	0.0266446	1.24204	down
	neg_2690	3-Methyl-1-hydroxybutyl-ThPP	85.0598	73.34	89.2932	18.8943	3.64352e-06	17.4926	82.5644	12.129	0.146903	-2.76706	0.0010343	1.35444	down
	neg_2708	2-Methyleneglutarate	19.9606	22.531	26.6911	3.64352e-06	3.64352e-06	3.64352e-06	23.0609	3.64352e-06	1.57996e-07	-22.5936	0.00715297	1.36741	down
	neg_2709	Indole-3-carboxaldehyde	36.6866	51.436	44.9352	12.0185	12.1551	2.7737	44.3526	8.98243	0.202523	-2.30384	0.00354292	1.32904	down
	neg_2712	Pongamol	2068.93	2341.07	2289.4	726.099	639.527	744.05	2233.13	703.225	0.314905	-1.66701	0.000992045	1.37746	down
	neg_2713	N-(L-Arginino)succinate	3968.88	4815.44	4541.48	1419.34	1218.89	1375.41	4441.93	1337.88	0.301193	-1.73124	0.00440309	1.36825	down
	neg_2723	Lycobetaine	4807.8	5121.55	5078.22	2152.31	2005.3	1780.98	5002.52	1979.53	0.395707	-1.3375	3.43949e-05	1.38046	down
	neg_2724	Deacetylisoipecoside	3589.66	3324	3633.56	1407.57	1239.65	1308.4	3515.74	1318.54	0.37504	-1.41489	0.000288092	1.38016	down
	neg_2725	Dihydrostreptomycin 6-phosphate	5.56875	3.64352e-06	6.55896	142.73	106.901	76.0522	4.04257	108.561	26.8545	4.74709	0.0311391	1.30064	up
	neg_2730	3-Indoleacetic Acid	2320.17	2271.36	2618.19	1187.83	1075.54	1004.86	2403.24	1089.41	0.453309	-1.14143	0.00189585	1.36411	down
	neg_2735	6'-O-Glucosylaucubin	171.987	164.841	170.85	60.5934	56.2564	57.9007	169.226	58.2502	0.344216	-1.53861	1.62065e-05	1.38539	down
	neg_2736	dTDP-4-amino-4,6-dideoxy-D-glucose	1991.34	2203.14	1977.4	1221.92	1108.08	1135.95	2057.29	1155.32	0.561571	-0.832459	0.00196417	1.36499	down
	neg_2738	Strigol	225.392	236.467	234.537	131.942	96.4383	118.946	232.132	115.775	0.498749	-1.00362	0.00425695	1.36276	down
	neg_2748	Genipin 1-β-D-gentiobioside	20.6869	25.5505	16.0106	3.64352e-06	3.64352e-06	4.10113	20.7493	1.36704	0.0658837	-3.92393	0.00865898	1.32166	down
	neg_2751	Hippuric acid	20.0287	4.67715	22.4513	134.907	108.771	116.617	15.7191	120.098	7.6403	2.93363	0.000654855	1.3645	up
	neg_2753	Quercetin-3-O-D-glucosyl]-(1-2)-L-rhamnoside	3.64352e-06	3.64352e-06	3.64352e-06	83.5088	71.2095	61.2106	3.64352e-06	71.9763	1.97546e+07	24.2357	0.00793095	1.36528	up
	neg_2764	Eriocitrin	3.64352e-06	3.64352e-06	3.64352e-06	109.275	79.9742	73.8656	3.64352e-06	87.7048	2.40715e+07	24.5208	0.0151731	1.34604	up
	neg_2772	7-O-methylaloeresin A	183.254	199.943	178.979	58.4543	62.6435	48.3674	187.392	56.4884	0.301445	-1.73003	0.000179594	1.37744	down
	neg_2781	8,11,14-Eicosatrienoyl-CoA	416.864	425.883	402.439	56.1657	10.2213	20.054	415.062	28.8136	0.0694201	-3.8485	0.000178566	1.38225	down
	neg_2785	Bilobalide	77.335	59.0559	62.8305	563.127	410.646	520.815	66.4072	498.196	7.50214	2.9073	0.0100451	1.35712	up
	neg_2786	Bucladesine	146391	168362	171256	56465.2	44604.4	44448.9	162003	48506.2	0.299415	-1.73978	0.00106856	1.37047	down
	neg_2787	LysoPE 18:1(2n isomer)	695.489	701.724	1045.29	3.64352e-06	3.64352e-06	3.64352e-06	814.167	3.64352e-06	4.47515e-09	-27.7354	0.0195618	1.33443	down
	neg_2792	Berberine	62.0208	73.2888	97.364	7.12055	4.2388	6.78786	77.5579	6.04907	0.0779943	-3.68049	0.0199409	1.33128	down
	neg_2796	Cobalt-precorrin 8	31793.7	36476.3	39764.9	3992.26	1549.39	2137.93	36011.7	2559.86	0.0710842	-3.81433	0.00241912	1.37254	down
	neg_2797	5a,11a-Dehydrooxytetracycline	177.234	176.19	146.07	2.94767	3.64352e-06	5.29402	166.498	2.74723	0.0165001	-5.92138	0.00327704	1.37582	down
	neg_2798	Kedarcidin chromophore	329.705	316.63	281.762	3.64352e-06	3.64352e-06	3.64352e-06	309.366	3.64352e-06	1.17774e-08	-26.3394	0.00213236	1.38089	down
	neg_2810	(+)-Sophorol	52.6036	12.3461	51.952	161.87	137.876	179.638	38.9672	159.795	4.10075	2.03589	0.00264211	1.32936	up
	neg_2815	Vincoside lactam	4.74153	3.64352e-06	8.01345	118.098	143.16	200.259	4.25166	153.839	36.1833	5.17725	0.024537	1.31827	up
	neg_2817	Penicillin G	30.417	3.64352e-06	27.396	215.286	121.295	245.662	19.271	194.081	10.0711	3.33216	0.0359458	1.26892	up
	neg_2819	Epimedoside A	6.27267	3.64352e-06	3.64352e-06	62.4394	34.3703	80.4626	2.09089	59.0907	28.261	4.82074	0.0481277	1.25278	up
	neg_2852	L-Arogenate	74.7504	99.9172	139.386	6.27766	3.64352e-06	3.64352e-06	104.684	2.09256	0.0199892	-5.64464	0.0306994	1.30141	down
	neg_2854	3,4-Di-O-caffeoylquinic acid methyl ester	228.765	228.913	202.932	3.64352e-06	27.6763	3.31472	220.204	10.3303	0.0469127	-4.41388	6.8723e-05	1.37756	down
	neg_2856	Novclobiocin 105	32.376	45.5233	22.9087	3.64352e-06	3.64352e-06	3.64352e-06	33.6026	3.64352e-06	1.0843e-07	-23.1367	0.0360319	1.29167	down
	neg_2857	Glucovanillin	4.76167	3.33704	1.08561	98.9554	78.0554	77.0468	3.06144	84.6858	27.6621	4.78984	0.00659769	1.36595	up
	neg_2861	L-allo-Threonine	9.48223	3.64352e-06	9.10925	126.373	105.854	105.278	6.19716	112.502	18.1537	4.18219	0.00119105	1.37309	up
	neg_2865	Hydroxysafflor yellow A	2062.05	1660.86	1193.5	3.64352e-06	3.64352e-06	3.64352e-06	1638.8	3.64352e-06	2.22328e-09	-28.7447	0.0226586	1.32581	down
	neg_2890	4-Methyl-2-oxopentanoate	98.448	99.3991	77.8468	117.245	128.745	124.754	91.898	123.581	1.34477	0.427355	0.0291549	1.24437	up
	neg_2891	O-beta-D-Glucosylzeatin	48.6198	55.9306	77.0957	3.64352e-06	3.64352e-06	3.64352e-06	60.5487	3.64352e-06	6.0175e-08	-23.9863	0.0193119	1.33508	down
	neg_2893	N-Methyl-D-aspartic acid	36.9301	28.322	44.3675	4.46423	18.534	12.0348	36.5399	11.6777	0.319587	-1.64572	0.0162439	1.24329	down
	neg_2894	(S)-Hemiketal	566.142	722.176	563.552	3.64352e-06	3.64352e-06	3.64352e-06	617.29	3.64352e-06	5.90244e-09	-27.336	0.00714189	1.36719	down
	neg_2901	Peonidin-3-O-rutinoside	214.656	130.279	183.586	3.64352e-06	3.64352e-06	3.64352e-06	176.174	3.64352e-06	2.06814e-08	-25.5271	0.0190022	1.33566	down
	neg_2903	Vanillylmandelic acid	242.829	189.287	277.611	96.0838	125.248	127.583	236.575	116.305	0.491619	-1.02439	0.0296527	1.26089	down
	neg_2904	Pyridoxal (Vitamin B6)	5.35141	3.64352e-06	3.64352e-06	17.4014	22.9656	14.072	1.78381	18.1463	10.1728	3.34665	0.00902401	1.29402	up
	neg_2906	Streptomycin 6-phosphate	527.523	410.054	712.25	21.5956	3.14546	12.2849	549.942	12.342	0.0224423	-5.47763	0.0253795	1.31814	down
	neg_2907	trans-beta-D-Glucosyl-2-hydroxycinnamate	3.64352e-06	3.64352e-06	3.64352e-06	101.302	82.912	113.213	3.64352e-06	99.1422	2.72106e+07	24.6977	0.00781024	1.36572	up
	neg_2918	Glu-Arg	71.7245	89.5208	135.449	3.64352e-06	3.64352e-06	8.98344	98.8982	2.99448	0.0302784	-5.04557	0.0342966	1.28768	down
	neg_2933	Phosphatidylserine	1133.6	766.306	552.193	3.64352e-06	3.64352e-06	3.64352e-06	817.367	3.64352e-06	4.45763e-09	-27.7411	0.040535	1.28047	down
	neg_2935	5,6,7,8-Tetrahydromonapterin	60.5097	57.4069	174.297	1095.58	536.901	908.439	97.4047	846.974	8.69541	3.12025	0.0387691	1.26546	up
	neg_2943	L-Formylkynurenine	649.976	422.482	453.403	65.63	144.044	114.074	508.62	107.916	0.212174	-2.23668	0.0218428	1.29933	down
	neg_2949	Norsolorinic acid	183.376	207.905	120.409	3.64352e-06	3.64352e-06	3.64352e-06	170.564	3.64352e-06	2.13616e-08	-25.4804	0.0225531	1.32606	down
	neg_2955	FAPy-adenine	68.8876	66.3281	65.78	246.025	263.87	268.718	66.9986	259.538	3.87378	1.95374	0.0010647	1.38318	up
	neg_2959	Geranylhydroquinone	229.429	138.677	272.324	825.564	698.509	673.274	213.477	732.449	3.43105	1.77865	0.0012301	1.34971	up
	neg_2961	1-O-Sinapoyl-beta-D-glucose	757.079	613.49	795.756	1025.89	907.643	1051.73	722.108	995.088	1.37803	0.462609	0.020068	1.2306	up
	neg_2964	Gentianamine	76.2394	69.0974	98.1343	12.1103	3.64352e-06	4.26312	81.157	5.45779	0.0672498	-3.89433	0.00630816	1.34581	down
	neg_2965	Malonyldaidzin	127.337	95.3761	80.8778	4.05979	48.228	47.184	101.197	33.1573	0.32765	-1.60977	0.0273836	1.19585	down
	neg_2966	13-Deoxycarminomycin	13311.1	8947.13	16813.5	412.5	245.516	277.135	13023.9	311.717	0.0239342	-5.38478	0.0305213	1.30598	down
	neg_2968	Pinostrobin	82.8607	53.2146	38.6557	122.68	173.564	186.394	58.2437	160.879	2.76218	1.46581	0.0159429	1.2616	up
	neg_2969	L-Arginine phosphate	3.64352e-06	3.64352e-06	3.64352e-06	8.80628	6.73533	5.08471	3.64352e-06	6.87544	1.88703e+06	20.8477	0.023653	1.32374	up
	neg_2991	Cleroindicin D	72.361	5.389	98.5355	265.539	172.505	184.379	58.7618	207.474	3.53077	1.81998	0.021114	1.21966	up
	neg_2995	Indolylmethyl-desulfoglucosinolate	9500.84	5481.22	13385	33589.9	23592.2	21757.4	9455.69	26313.1	2.78278	1.47653	0.0246536	1.23409	up
	neg_3015	Simmondsin	83.4106	75.4262	121.044	23.6199	3.54929	24.7236	93.2934	17.2976	0.185411	-2.4312	0.0179722	1.28232	down
	neg_3016	Loganic Acid	3236.7	2899.63	2597.25	901.083	839.815	862.556	2911.2	867.818	0.298097	-1.74615	0.00762657	1.36438	down
	neg_3028	Butanoic acid	3.64352e-06	3.64352e-06	3.64352e-06	239.469	332.112	340.914	3.64352e-06	304.165	8.34811e+07	26.3149	0.0111895	1.35606	up
	neg_3035	Primary fluorescent chlorophyll catabolite	3.64352e-06	3.64352e-06	3.64352e-06	214.227	191.632	275.869	3.64352e-06	227.243	6.23691e+07	25.8943	0.0120498	1.35422	up
	neg_3050	Ribothymidine	1560.73	2151.1	2421.86	393.384	304.782	207.731	2044.56	301.966	0.147692	-2.75933	0.0172073	1.32922	down
	neg_3070	Flumequine	237.926	348.115	305.462	3.64352e-06	3.64352e-06	12.2569	297.168	4.08564	0.0137486	-6.18457	0.0108051	1.35432	down
	neg_3078	Isolariciresinol-9'-O-xyloside	135.592	84.0832	110.963	10.8647	9.22802	20.9232	110.213	13.672	0.124051	-3.011	0.0182034	1.32189	down
	neg_3086	4,8-Dihydroxyquinoline	28.0334	21.7508	35.3455	3.64352e-06	3.14558	9.87742	28.3766	4.341	0.152978	-2.7086	0.00977138	1.28493	down
	neg_3099	Succinate semialdehyde	5.24904	5.28752	4.67945	75.3141	39.9973	70.8011	5.072	62.0375	12.2314	3.61251	0.0358787	1.29294	up
	neg_3103	1-O-p-Coumaroyl-β-D-glucose	2683.2	2481.07	2466.17	10881.3	7238.47	8730.45	2543.48	8950.08	3.51883	1.8151	0.0257418	1.31732	up
	neg_3107	Jadomycin B	36.8673	21.9338	42.1419	8.54401	3.64352e-06	3.64352e-06	33.6477	2.84801	0.084642	-3.56248	0.0216113	1.27209	down
	neg_3108	CMP-5-N-acetyl-7-N-(D-alanyl)-legionaminic acid	133.845	138.296	192.062	763.314	438.967	700.292	154.734	634.191	4.09859	2.03513	0.0363938	1.27867	up
	neg_3112	5-Methylcytosine	8.55704	3.64352e-06	3.64352e-06	117.787	126.728	177.196	2.85235	140.57	49.2823	5.623	0.0157903	1.33838	up
	neg_3125	N-Succinyl-2-L-amino-6-oxoheptanedioate	529.638	400.497	320.774	3.64352e-06	3.64352e-06	2.33587	416.97	0.778624	0.00186734	-9.0648	0.0207026	1.3309	down
	neg_3143	Malvidin-3-(p-coumaroyl)-rutinoside-5-glucoside	341.291	300.304	520.835	106.641	40.363	67.9879	387.477	71.6638	0.18495	-2.43479	0.0348943	1.26689	down
	neg_3146	3-Methyldioxyindole	9.76654	15.7742	11.2288	56.0536	33.2399	53.7053	12.2565	47.6662	3.88906	1.95942	0.0330459	1.27862	up
	neg_3148	3-[(1R,2S,5R,6S)-5-Hydroxy-7-oxabicyclo[4.1.0]heptan-2-yl]-2-oxopropanoate	319.389	292.172	311.548	756.251	503.94	755.892	307.703	672.028	2.18402	1.12698	0.0481313	1.25905	up
	neg_3150	5-Amino-5-(4-hydroxybenzyl)-6-(D-ribitylimino)-5,6-dihydrouracil	5824.55	5099.54	5801.35	12708.8	9200.84	12701.5	5575.15	11537	2.06937	1.04919	0.0319998	1.28837	up
	neg_3151	Glycyroside	1348.86	1619.23	924.181	3.64352e-06	3.64352e-06	3.64352e-06	1297.42	3.64352e-06	2.80827e-09	-28.4077	0.0234567	1.32372	down
	neg_3153	(1'S)-Averantin	382.753	262.189	473.385	1593.24	926.815	1729.37	372.776	1416.48	3.79981	1.92593	0.0451504	1.24634	up
	neg_3169	Butoxyacetic acid	17.8966	3.64352e-06	13.107	32.3849	52.9362	49.5634	10.3345	44.9615	4.35062	2.12122	0.0149596	1.2496	up
	neg_3173	N-Acetylindoxyl	140.335	129.717	172.657	9.33321	4.62496	4.70721	147.57	6.2218	0.0421618	-4.56792	0.00755858	1.36412	down
	neg_3175	Jasmonic acid	73.5477	43.2055	50.5926	3.64352e-06	3.64352e-06	18.0694	55.7819	6.02315	0.107977	-3.21121	0.0145259	1.26936	down
	neg_3176	Biotin	6855.31	4686.9	5801.83	1015.74	895.98	2297.35	5781.35	1403.02	0.242681	-2.04287	0.006332	1.3082	down
	neg_3212	Roquefortine D	3.64352e-06	3.64352e-06	3.64352e-06	149.759	79.5551	119.513	3.64352e-06	116.276	3.1913e+07	24.9276	0.0292377	1.30979	up
	neg_3243	SAH	342.823	466.267	281.278	3.64352e-06	36.204	180.08	363.456	72.0946	0.198359	-2.33382	0.0196612	1.2247	down
	neg_3274	Oxytetracycline	68.6194	89.0991	43.8388	200.908	160.171	219.365	67.1858	193.481	2.8798	1.52597	0.00560567	1.31129	up
	neg_3304	Sagittatoside B	4985.01	4104.52	3533.52	3.64352e-06	3.64352e-06	3.64352e-06	4207.69	3.64352e-06	8.65919e-10	-30.105	0.00991735	1.35961	down
	neg_3312	3-Indoleacrylic acid	252.127	139.083	292.952	3.64352e-06	3.64352e-06	3.64352e-06	228.054	3.64352e-06	1.59765e-08	-25.8995	0.0383915	1.28636	down
	neg_3313	Dihydrophaseic acid	3.64352e-06	3.64352e-06	3.64352e-06	240.254	224.451	155.205	3.64352e-06	206.636	5.67135e+07	25.7572	0.0156022	1.34459	up
	neg_3332	2-Propylglutaric acid	10.2186	13.7437	19.2276	128.238	125.395	152.237	14.3966	135.29	9.39733	3.23225	0.00262934	1.37209	up
	neg_3340	Icariin	18.2218	18.8183	9.73684	512.039	350.36	591.228	15.5923	484.542	31.0757	4.95772	0.0219352	1.32791	up
	neg_3345	Bacampicillin	148.036	166.604	199.604	52.2773	7.31923	47.5396	171.415	35.712	0.208337	-2.26301	0.00285871	1.32604	down
	neg_3346	cyclo-Dopa-glucuronylglucoside	259.395	126.033	184.697	12.3681	56.0881	24.4256	190.042	30.9606	0.162915	-2.61781	0.0425878	1.23469	down
	neg_3347	273268984	6100.35	5665.5	6108.77	238.432	588.028	790.856	5958.21	539.105	0.0904811	-3.46624	1.67875e-05	1.38251	down
	neg_3349	Oleracein C	203.264	180.198	213.902	3.64352e-06	3.64352e-06	3.64352e-06	199.121	3.64352e-06	1.8298e-08	-25.7037	0.00248638	1.38009	down
	neg_3352	2,4-Dihydroxyquinoline	75.9441	51.5652	45.67	3.78274	11.9959	3.64352e-06	57.7264	5.25955	0.0911116	-3.45622	0.0192385	1.29721	down
	neg_3354	D-Glucono-1,5-lactone	107.993	20.0173	65.1549	195.527	186.365	292.211	64.3885	224.701	3.48977	1.80313	0.0221426	1.22657	up
	neg_3357	Cetoniacytone A	3.64352e-06	3.64352e-06	3.64352e-06	401.594	554.634	556.585	3.64352e-06	504.271	1.38402e+08	27.0443	0.0102075	1.35869	up
	neg_3360	8-Demethyl-8-alpha-L-rhamnosyltetracenomycin C	53.5094	45.2193	85.2471	7.33466	9.60401	3.64352e-06	61.3253	5.64623	0.0920701	-3.44112	0.0386368	1.26503	down
	neg_3372	UDP-2,6-dideoxy-2-acetamidino-beta-L-galactose	46.0074	64.0773	85.199	12.5842	3.16083	3.64352e-06	65.0946	5.24835	0.0806266	-3.6326	0.0246079	1.28831	down
	neg_3375	Ligustroflavone	131.396	74.1779	164.059	3.64352e-06	7.11871	9.70466	123.211	5.60779	0.0455138	-4.45755	0.0449277	1.26538	down
	neg_3395	Tenuifoliside B	2613.6	1820.4	1346.65	3.64352e-06	3.64352e-06	29.7454	1926.88	9.91514	0.00514569	-7.60242	0.0351373	1.29366	down
	neg_3402	alpha-1,5-L-Arabinotriose	3.64352e-06	3.64352e-06	3.64352e-06	203.987	170.675	168.397	3.64352e-06	181.02	4.96827e+07	25.5662	0.00401329	1.376	up
	neg_3412	Shanzhiside methyl ester	318.524	252.941	255.254	2239.71	2754.24	2846.01	275.573	2613.32	9.48323	3.24538	0.00593282	1.36873	up
	neg_3422	Narcotine hemiacetal	3.64352e-06	3.64352e-06	7.65432	34.5998	29.8511	34.7093	2.55144	33.0534	12.9548	3.69541	0.00123406	1.36061	up
	neg_3434	4-Hydroxy-2-quinolinecarboxylic acid	36.009	46.8193	70.0053	2.96398	3.64352e-06	3.64352e-06	50.9445	0.987997	0.0193936	-5.68828	0.0368944	1.28647	down
	neg_3436	Mulberroside C	4.87514	64.6002	3.64352e-06	618.799	809.906	565.296	23.1585	664.667	28.7008	4.84302	0.00902399	1.34814	up
	neg_3437	THF-L-glutamate	1518.31	1416.71	1188.73	4.62261	11.4861	23.9607	1374.58	13.3565	0.00971676	-6.68531	0.00496738	1.3727	down
	neg_3440	5-Methoxy-1H-indole-3-carbaldehyde	122.645	129.66	232.497	20.9552	3.64352e-06	3.64352e-06	161.601	6.98507	0.0432242	-4.53202	0.0443389	1.25638	down
	neg_3442	5-Amino-6-(1-D-ribitylamino)uracil	302.662	210.461	395.373	114.533	49.6412	98.3716	302.832	87.5154	0.28899	-1.79091	0.0432972	1.22656	down
	neg_3465	Cinnzeylanine	176.452	145.614	245.438	680.633	678.216	1131.19	189.168	830.015	4.3877	2.13347	0.0464359	1.25089	up
	neg_3469	3,6'-Diferuloylsucrose	208.376	101.819	145.262	3.64352e-06	2.28518	3.64352e-06	151.819	0.76173	0.00501735	-7.63886	0.0393982	1.28333	down
	neg_3480	3-Oxopalmitoyl-CoA	517.902	347.63	706.561	132.371	70.8829	41.2446	524.031	81.4996	0.155524	-2.68479	0.0432856	1.24865	down
	neg_3483	5-Acetylamino-6-formylamino-3-methyluracil	14.239	68.5608	39.0694	214.282	241.814	231.954	40.6231	229.35	5.64581	2.49718	0.00178835	1.3631	up
	neg_3495	Dihydrosphingosine-1-Phosphate	82.9873	112.951	114.828	3.64352e-06	3.64352e-06	3.64352e-06	103.589	3.64352e-06	3.51729e-08	-24.761	0.0097704	1.36028	down
	neg_3496	Gomisin O	63.0181	43.8766	56.2197	3.36517	2.85582	25.0378	54.3715	10.4196	0.191637	-2.38355	0.0103636	1.27902	down
	neg_3533	3-Methoxytyramine	202.762	99.7938	223.654	3.64352e-06	3.64352e-06	3.64352e-06	175.403	3.64352e-06	2.07722e-08	-25.5208	0.0444815	1.27132	down
	neg_3535	L-Phosphinothricin	782.405	686.758	734.357	3.64352e-06	3.64352e-06	3.64352e-06	734.507	3.64352e-06	4.96049e-09	-27.5869	0.00141011	1.38298	down
	neg_3553	Diosmetin-7-O-Neohesperidoside (Neodiosmin)	1969.52	2007.64	1597.59	3.64352e-06	3.64352e-06	3.64352e-06	1858.25	3.64352e-06	1.96073e-09	-28.926	0.00491775	1.3732	down
	neg_3577	(S)-3-Hydroxyoctanoyl-CoA	8101.05	6928.62	8896.8	3670.19	3036.85	2235.64	7975.49	2980.89	0.373757	-1.41983	0.00295794	1.33461	down
	neg_3612	Salcolin B	152.728	279.23	213.467	3.64352e-06	3.64352e-06	3.64352e-06	215.142	3.64352e-06	1.69354e-08	-25.8154	0.0276372	1.31322	down
	neg_3620	Spinosin	534.656	531.698	404.404	3.64352e-06	3.64352e-06	3.64352e-06	490.253	3.64352e-06	7.43192e-09	-27.0036	0.00758193	1.36591	down
	neg_3635	Premithramycin A2'	325.614	233.852	236.894	3.64352e-06	3.64352e-06	3.64352e-06	265.453	3.64352e-06	1.37256e-08	-26.1186	0.0126092	1.35245	down
	neg_3643	LysoPE 18:4	3412.2	2769.21	4067.43	1631.57	1908.05	1973.97	3416.28	1837.86	0.537972	-0.894398	0.0434852	1.2444	down
	neg_3659	Maltotetraose	2324.2	2774.56	2471.67	3.64352e-06	3.64352e-06	3.64352e-06	2523.48	3.64352e-06	1.44385e-09	-29.3674	0.00274816	1.37927	down
	neg_3672	100-2	33.6433	16.5221	34.2441	3.64352e-06	3.64352e-06	3.64352e-06	28.1365	3.64352e-06	1.29494e-07	-22.8806	0.0400903	1.28208	down
	neg_3708	6-O-Methyldeacetylisoipecoside	3.64352e-06	3.64352e-06	3.64352e-06	34.4334	42.4586	34.3709	3.64352e-06	37.0876	1.01791e+07	23.2791	0.00520248	1.3723	up
	neg_3709	13-Dihydrocarminomycin	487.637	384.803	677.457	8.76474	3.11671	5.19405	516.632	5.69183	0.0110172	-6.5041	0.0269718	1.31511	down
	neg_3739	Didymin	759.665	689.724	966.933	3.64352e-06	3.64352e-06	3.64352e-06	805.441	3.64352e-06	4.52363e-09	-27.7199	0.0105106	1.35838	down
	neg_3741	Glycogen	751.278	808.011	766.313	3.64352e-06	3.64352e-06	3.64352e-06	775.201	3.64352e-06	4.70009e-09	-27.6647	0.000478843	1.38554	down
	neg_3753	Cartormin	56.8714	31.7533	104.186	995.691	1264.56	697.415	64.2702	985.887	15.3397	3.9392	0.0284522	1.30511	up
	neg_3762	Benzoyloxypeoniflorin	37.6612	30.2253	53.9419	3.64352e-06	3.45455	20.4205	40.6095	7.95835	0.195973	-2.35128	0.0261786	1.20139	down
	neg_3767	4-O-Sinapoylquinic acid	116.896	81.5556	155.536	3.64352e-06	3.64352e-06	3.64352e-06	117.996	3.64352e-06	3.08784e-08	-24.9488	0.0312515	1.30433	down
	neg_3768	Salidroside	233.505	199.284	318.045	143.947	3.64352e-06	80.422	250.278	74.7896	0.298826	-1.74262	0.0337027	1.17711	down
	neg_3779	Pharsyringaresinol	7527.42	5520.93	6796.16	2167.77	3081.3	3695.79	6614.84	2981.62	0.450748	-1.14961	0.00936577	1.2858	down
	neg_3784	Tripterygiumine T	6.46698	8.00991	4.89039	3.64352e-06	3.64352e-06	3.64352e-06	6.45576	3.64352e-06	5.64382e-07	-20.7568	0.0189087	1.33563	down
	neg_3881	Vicine	35.0162	26.0319	31.1811	3.64352e-06	3.64352e-06	3.64352e-06	30.743	3.64352e-06	1.18515e-07	-23.0084	0.00709151	1.36743	down
	neg_3896	lanceotoxin B	3.64352e-06	3.64352e-06	3.64352e-06	438.502	653.125	930.473	3.64352e-06	674.034	1.84995e+08	27.4629	0.0418533	1.2773	up
	neg_3901	Skatole	166.598	145.727	172.086	64.7451	29.7843	48.4905	161.47	47.6733	0.295245	-1.76002	0.00113996	1.35229	down
	neg_3925	Kadangustin L	336.304	137.359	3.64352e-06	1524.91	1874.34	1809.77	157.888	1736.34	10.9973	3.45908	0.000425027	1.36389	up
	neg_3958	Hydroxyanigorufone	156.857	121.945	190.927	1.80847	1.77655	6.78697	156.576	3.45733	0.0220808	-5.50106	0.0159694	1.34214	down
	neg_3962	Celosianin II	381.481	360.541	481.309	8.95568	116.547	31.308	407.777	52.2701	0.128183	-2.96372	0.00213657	1.33635	down
	neg_3971	Nicotinurate	383.473	376.351	480.667	78.9325	27.8751	45.1742	413.497	50.6606	0.122517	-3.02894	0.00311666	1.35918	down
	neg_4023	Leucosceptoside A	115.986	84.8604	142.734	15.1284	3.64352e-06	3.64352e-06	114.527	5.04281	0.0440317	-4.50531	0.0160679	1.32137	down
	neg_4031	Melittoside	414.067	304.472	477.858	107.999	152.83	252.492	398.799	171.107	0.429056	-1.22076	0.0275448	1.19917	down
	neg_4033	gamma-L-Glutamyl-S-(hercyn-2-yl)-L-cysteine S-oxide	60.574	133.393	123.049	4.59909	3.64352e-06	3.64352e-06	105.672	1.53303	0.0145075	-6.10706	0.0439776	1.27056	down
	neg_4048	3-Hydroxypropanoate	48.3479	53.2915	83.9872	8.97704	10.4902	10.5264	61.8755	9.99789	0.161581	-2.62967	0.0429439	1.27441	down
	neg_4053	Urdamycin B	3.64352e-06	8.10491	3.64352e-06	110.141	250.944	178.915	2.70164	180	66.6261	6.05802	0.0481866	1.25938	up
	neg_4086	Hellicoside	261.323	347.271	348.089	32.8292	11.928	34.4668	318.895	26.408	0.0828111	-3.59403	0.00674509	1.35917	down
	neg_4117	3''-Amino-3''-deoxygentamicin A2	2.39447	2.94504	2.82614	3.64352e-06	3.64352e-06	3.64352e-06	2.72188	3.64352e-06	1.3386e-06	-19.5108	0.00375517	1.37656	down
	neg_4125	S-(p-Azidophenacyl)glutathione	260.399	328.693	494.006	3.64352e-06	3.64352e-06	3.64352e-06	361.032	3.64352e-06	1.00919e-08	-26.5622	0.0349717	1.29499	down
	neg_4129	Doxorubicin	303.725	237.91	239.942	27.5991	96.2297	13.8996	260.526	45.9094	0.176219	-2.50456	0.0032981	1.32452	down
	neg_4232	Cyclic dehypoxanthine futalosine	1145.59	1339.28	925.065	41.2615	3.64352e-06	26.0794	1136.65	22.4469	0.0197484	-5.66212	0.0107377	1.35542	down
	neg_4238	Precorrin 3A	174.71	151.354	143.372	3.64352e-06	3.64352e-06	3.64352e-06	156.479	3.64352e-06	2.32844e-08	-25.3561	0.0035911	1.37689	down
	neg_4269	Rifamycin W	3.63296	2.04447	3.64352e-06	19.3244	42.3542	31.3313	1.89248	31.0033	16.3824	4.03407	0.0453854	1.258	up
	neg_4287	Tatariside D	267.172	221.576	229.977	3.64352e-06	3.64352e-06	3.64352e-06	239.575	3.64352e-06	1.52082e-08	-25.9706	0.00340239	1.37745	down
	neg_4292	Ile-Asn	210.172	167.845	140.893	3.64352e-06	19.5418	12.9398	172.97	10.8272	0.0625957	-3.99779	0.0104836	1.34265	down
	neg_4293	Verruculogen	5.32648	3.64352e-06	3.64352e-06	212.62	244.71	243.344	1.7755	233.558	131.545	7.03941	0.00158786	1.38095	up
	neg_4339	Harpagoside	6244.22	11191.2	9874.55	2863.92	1211.35	2423.08	9103.33	2166.12	0.237948	-2.07128	0.0321862	1.26475	down
	neg_4342	beta-Rhodomycin	17.696	34.4932	33.0925	6.00755	3.64352e-06	9.36256	28.4272	5.12337	0.180227	-2.47211	0.0312737	1.23126	down
	neg_4343	alpha-L-Glu-L-Asp	28.6396	59.3193	46.9372	3.64352e-06	3.64352e-06	5.60926	44.9654	1.86975	0.0415821	-4.58789	0.0354487	1.27752	down
	neg_4348	Decanoyl-CoA	25.6133	47.3644	26.0689	4.65486	3.64352e-06	3.64352e-06	33.0156	1.55162	0.0469967	-4.4113	0.0429025	1.25643	down
	neg_4378	Sirohydrochlorin	157.616	102.986	113.107	3.64352e-06	0.11104	2.23914	124.57	0.783394	0.0062888	-7.313	0.0177315	1.33838	down
	neg_4381	D-Maltotetraose	65.2625	81.6879	128.575	3.64352e-06	3.64352e-06	3.64352e-06	91.842	3.64352e-06	3.96716e-08	-24.5873	0.0401092	1.2822	down
	neg_4388	Allocryptopine	3.64352e-06	3.64352e-06	3.64352e-06	465.496	683.42	437.288	3.64352e-06	528.735	1.45117e+08	27.1126	0.0209571	1.33001	up
	neg_439	3-Dehydro-L-gulonate	96.1403	120.952	114.463	263.452	271.248	266.228	110.518	266.976	2.41567	1.27242	0.00104141	1.38001	up
	neg_4423	Ingenol-5,20-acetonide	215.119	109.406	162.732	7.34079	66.9217	3.64352e-06	162.419	24.7542	0.152409	-2.71398	0.0253874	1.22093	down
	neg_4433	Syringopicroside	474.549	908.78	692.02	52.6054	3.64352e-06	16.7777	691.783	23.1277	0.033432	-4.90263	0.0317506	1.2973	down
	neg_4473	Aromatized C-1027 chromophore	277.957	442.143	503.07	12.3527	3.64352e-06	28.9091	407.723	13.7539	0.0337335	-4.88967	0.026377	1.31168	down
	neg_4510	3'-N-Debenzoyl-2'-deoxytaxol	3.64352e-06	3.64352e-06	3.64352e-06	944.405	1443.33	926.823	3.64352e-06	1104.85	3.03238e+08	28.1759	0.0226881	1.32546	up
	neg_4513	2-Hydroxyadenosine	54.5194	52.88	58.3994	61.4798	69.5725	68.5657	55.2663	66.5393	1.20398	0.267808	0.0270103	1.22093	up
	neg_4576	10-OPDA	128.328	154.998	65.9211	3.64352e-06	8.60194	3.64352e-06	116.416	2.86732	0.02463	-5.34344	0.048515	1.25597	down
	neg_4577	Dihomo-gamma-Linolenic Acid	91909.1	83446	69931.9	30323.7	28963	26864.3	81762.3	28717	0.351225	-1.50953	0.0126328	1.34703	down
	neg_4586	Protoemetine	356.421	391.493	255.338	35.2267	48.5633	40.5859	334.417	41.4586	0.123973	-3.0119	0.0181318	1.33534	down
	neg_4589	Traumatin	411.597	405.84	291.999	61.1007	85.8143	85.8658	369.812	77.5936	0.209819	-2.25278	0.0141961	1.33793	down
	neg_4593	9(S)-HpOTrE	271.075	257.082	195.151	41.8	66.5018	68.9469	241.103	59.0829	0.245053	-2.02884	0.00903249	1.33765	down
	neg_4594	Cortisol	255.738	288.002	239.057	121.959	84.3297	112.446	260.933	106.245	0.407174	-1.29628	0.00135045	1.3493	down
	neg_4616	triptobenzene E	277.38	212.009	151.075	3.64352e-06	3.64352e-06	3.64352e-06	213.488	3.64352e-06	1.70666e-08	-25.8042	0.0279621	1.31212	down
	neg_462	L-Serine	259.189	230.918	251.472	116.603	108.405	111.124	247.193	112.044	0.453266	-1.14157	0.00216136	1.3753	down
	neg_464	L-Glutamine	784.087	1359.39	1094.93	3860.74	4321.83	5717.5	1079.47	4633.36	4.29226	2.10174	0.0172351	1.31785	up
	neg_4649	3-Methyl-2-butenal	4.93726	4.61893	3.64352e-06	1661.12	3252.03	2754.37	3.1854	2555.84	802.363	9.64811	0.0322495	1.30086	up
	neg_4651	Amoenin	121.221	121.833	3.64352e-06	216.258	390.16	358.659	81.0182	321.692	3.97062	1.98936	0.0259471	1.21092	up
	neg_466	2'-Deoxyguanosine	56.0986	89.3875	77.2004	149.279	109.27	157.449	74.2288	138.666	1.86809	0.901565	0.0287263	1.2149	up
	neg_4669	3-Deoxyaconitine	706.205	189.81	39.182	8116.67	7372.36	6468.51	311.732	7319.18	23.479	4.5533	0.00147951	1.37211	up
	neg_4673	Isoandrocymbine	359.206	225.996	207.075	3.64352e-06	3.64352e-06	3.64352e-06	264.093	3.64352e-06	1.37964e-08	-26.1111	0.03132	1.30364	down
	neg_468	Norbaeocystin	3.64352e-06	16.3123	27.4143	137.519	145.27	77.277	14.5755	120.022	8.23448	3.04168	0.0275197	1.27162	up
	neg_4731	13-(2-Methylcrotonoyl)oxylupanine	76.1225	52.9593	42.3024	26.2569	3.64352e-06	9.33839	57.1281	11.8651	0.207693	-2.26748	0.025488	1.21094	down
	neg_4734	Oleandolide	402.644	717.653	543.058	14.5361	3.64352e-06	3.64352e-06	554.452	4.84538	0.00873906	-6.83831	0.0261192	1.31618	down
	neg_4748	Momordin Ic	80.3808	11.3961	62.3598	314.262	559.056	387.321	51.3789	420.213	8.17871	3.03187	0.0289546	1.28289	up
	neg_4882	Gentamicin A	30.239	3.64352e-06	3.64352e-06	604.764	1192.4	1331.66	10.0797	1042.94	103.47	6.69307	0.0432427	1.27277	up
	neg_4883	Gibberellin A53	207.579	123.123	182.266	26.1218	3.64352e-06	3.64352e-06	170.989	8.70728	0.050923	-4.29554	0.0149103	1.31829	down
	neg_4894	Cocamidopropyl betaine	170.789	157.116	184.519	249.257	239.526	242.87	170.808	243.884	1.42783	0.513821	0.00615635	1.3515	up
	neg_4900	Docosatetraenoyl Ethanolamide	33.4604	82.6531	3.64352e-06	147.588	167.112	91.6932	38.7045	135.464	3.49996	1.80734	0.042794	1.14611	up
	neg_4909	Hercynine	428.102	699.108	974.133	3.64352e-06	3.64352e-06	3.64352e-06	700.448	3.64352e-06	5.2017e-09	-27.5184	0.0470933	1.26505	down
	neg_4910	LysoPC 20:3	149.483	45.4034	140.943	306.378	249.599	302.081	111.943	286.019	2.55504	1.35335	0.0182308	1.27108	up
	neg_4922	6-Keto-prostaglandin E1	3.64352e-06	3.64352e-06	3.64352e-06	1485.76	866.565	788.903	3.64352e-06	1047.08	2.8738e+08	28.0984	0.0415936	1.2787	up
	neg_4926	trans-EKODE-(E)-Ib	2241.16	1950.33	1641.99	1060.01	1153.68	1130.58	1944.49	1114.76	0.573289	-0.802666	0.0378117	1.27732	down
	neg_4939	11-Keto-ursolic acid	639.327	576.932	593.336	642.151	686.133	706.597	603.198	678.294	1.1245	0.169279	0.04795	1.13064	up
	neg_494	.beta.-Homoproline	49.7799	47.7446	39.6869	15.4994	22.9895	13.4476	45.7371	17.3122	0.378514	-1.40158	0.00259096	1.32934	down
	neg_4950	13,14-DiHDPE; 13,14-Dihydroxy-4,7,10,16,19-Docosapentaenoic acid	40.6084	19.8117	3.64352e-06	378.291	474.162	320.025	20.14	390.826	19.4055	4.27839	0.010467	1.34501	up
	neg_4951	N-Feruloylagmatine	23.7387	15.9916	10.3635	1061.82	890.799	593.705	16.6979	848.775	50.8311	5.66764	0.0258862	1.31761	up
	neg_4954	9,10-DHOME	1113.28	720.471	1139.39	257.614	437.336	461.132	991.047	385.361	0.388842	-1.36274	0.0299368	1.24335	down
	neg_4958	[6]-Gingerol	672.183	643.772	692.862	793.858	724.226	803.574	669.606	773.886	1.15573	0.208809	0.0328734	1.21497	up
	neg_4963	(9Z,11E)-(13S)-13-Hydroperoxyoctadeca-9,11-dienoic acid	29112.2	23855.7	23398.8	11815.7	19142.8	14117.3	25455.6	15025.2	0.590253	-0.760594	0.0222427	1.21897	down
	neg_4965	Germacrene A acid	1908.22	1967.82	1886.63	2266.18	2134.75	2242.42	1920.89	2214.45	1.15282	0.205173	0.006418	1.32101	up
	neg_497	N-Acetyl-D-mannosamine	478.583	415.895	468.243	225.9	241.768	182.863	454.24	216.844	0.477377	-1.0668	0.000858385	1.35447	down
	neg_4986	6-O-Methyl-N-deacetylisoipecoside aglycon	1854.35	3744.48	4309.7	168.971	7.55905	6.31648	3302.84	60.9489	0.0184535	-5.75996	0.0479683	1.26059	down
	neg_5007	9,10-Dihydroxystearate	4615.31	2361.18	3047.15	5230.32	6186.25	6962.65	3341.21	6126.41	1.83359	0.874671	0.0323364	1.18957	up
	neg_5012	LysoPC 15:1	35.6767	37.8621	39.8595	11.913	5.14649	2.67486	37.7994	6.57812	0.174027	-2.52262	0.00282574	1.3616	down
	neg_503	N6-(L-1,3-Dicarboxypropyl)-L-lysine	213.549	259.552	275.013	151.448	114.536	128.055	249.371	131.346	0.52671	-0.924919	0.00966736	1.30385	down
	neg_504	Demethylphosphinothricin	309.644	321.326	190.282	722.71	1053.32	674.905	273.751	816.979	2.98439	1.57744	0.0333391	1.25732	up
	neg_5056	Lactobiose	1102.24	1125.41	1318.89	1839.8	1569.08	1498.35	1182.18	1635.74	1.38367	0.468498	0.0281242	1.21556	up
	neg_5060	Deacetylvindoline	844.186	849.668	698.271	1275.1	1136.68	1020.85	797.375	1144.21	1.43497	0.521023	0.0222472	1.23545	up
	neg_5082	20-Oxo-5-O-beta-mycaminosyltylactone	954.69	1342.25	1288.95	934.922	557.075	625.989	1195.3	705.995	0.590644	-0.75964	0.0436287	1.14287	down
	neg_5117	Aldosterone	298.358	197.998	316.176	102.387	65.1169	66.7953	270.844	78.0997	0.288357	-1.79407	0.0252234	1.28685	down
	neg_5118	Deacetylcolchicine	52.296	42.3777	73.3505	12.2112	6.32055	8.88287	56.0081	9.1382	0.163159	-2.61565	0.0322565	1.28951	down
	neg_512	alpha-Maltose 1-phosphate	85.2325	112.951	111.589	237.628	300.569	314.072	103.257	284.09	2.75128	1.4601	0.00912688	1.3355	up
	neg_5135	(1S,4R)-1-Hydroxy-2-oxolimonene	446.346	357.552	257.082	740.702	788.039	559.694	353.66	696.145	1.9684	0.977025	0.0199215	1.23211	up
	neg_5147	Tetrahydropalmatine	20.6223	15.175	18.1007	3.64352e-06	3.64352e-06	3.64352e-06	17.966	3.64352e-06	2.02801e-07	-22.2334	0.0075878	1.36608	down
	neg_5150	Esculeoside B-5	182.317	242.463	306.582	3.64352e-06	13.7672	21.4321	243.787	11.7331	0.0481284	-4.37697	0.0204754	1.32353	down
	neg_5155	D-Urobilinogen	150.908	171.914	114.573	22.812	3.42065	3.76362	145.798	9.99876	0.0685795	-3.86608	0.00797839	1.34054	down
	neg_5164	LysoPA 16:0 (2n isomer)	76.7261	100.877	96.0731	36.4059	28.489	57.6166	91.2255	40.8372	0.447651	-1.15955	0.0122235	1.26327	down
	neg_5187	Ciprofloxacin	553.287	541.784	562.994	115.339	55.5588	92.9005	552.688	87.9328	0.1591	-2.65199	0.000466392	1.38239	down
	neg_5192	Tyrosyl-Leucine	269.197	309.613	257.954	94.5262	72.8057	90.99	278.921	86.1073	0.308715	-1.69565	0.00233447	1.3654	down
	neg_5197	Tylosin	1248.91	1220.15	926.188	257.106	193.829	26.7716	1131.75	159.235	0.140698	-2.82932	0.00247265	1.3437	down
	neg_5199	4-Hydroxynonenal	7371.17	4794.05	2179.24	13137.7	25079.9	17975.7	4781.49	18731.1	3.91742	1.9699	0.0405347	1.21878	up
	neg_5212	Gingerglycolipid B	85282.3	76032.2	73507.3	170164	228341	283528	78273.9	227344	2.90447	1.53827	0.0435122	1.26836	up
	neg_5244	kalanchoside C	493.918	451.064	467.525	113.341	45.7432	24.4268	470.836	61.1704	0.129919	-2.94432	0.00109849	1.37249	down
	neg_5277	Leucyl-Tyrosine	433.207	550.533	440.565	321.975	222.307	265.58	474.768	269.954	0.568601	-0.814512	0.0147057	1.2567	down
	neg_5306	1-Palmitoyl Lysophosphatidic Acid	161.173	216.866	171.108	7.95104	64.146	50.555	183.049	40.884	0.22335	-2.16262	0.00413181	1.31378	down
	neg_541	Hydroxyproline	35.5167	40.0546	35.3549	13.7644	3.45184	4.022	36.9754	7.07942	0.191463	-2.38486	0.0049458	1.34619	down
	neg_543	(6E)-8-Oxogeranial	40.8704	61.7563	53.3169	81.9015	100.258	110.058	51.9812	97.4056	1.87386	0.906014	0.0137676	1.26392	up
	neg_545	sn-Glycerol 3-phosphate bis(cyclohexylammonium) salt	291.71	313.764	254.957	155.13	229.51	166.194	286.81	183.611	0.640184	-0.643441	0.0265767	1.21122	down
	neg_5456	Salsolidine	56.5183	54.2814	65.6864	70.786	78.6045	74.2458	58.8287	74.5454	1.26716	0.341599	0.0256581	1.22495	up
	neg_546	N-Formyl-L-glutamate	829.805	1076.03	1105.5	580.719	612.769	619.56	1003.78	604.35	0.602074	-0.731987	0.0424405	1.26893	down
	neg_5474	N6-Hydroxy-L-lysine	50.0728	48.5813	33.4143	67.4158	68.8126	74.3537	44.0228	70.194	1.59449	0.673097	0.0262478	1.27087	up
	neg_548	(3S,5S)-3,5-Diaminohexanoate	1887.19	1761.29	1995.32	615.486	748.121	645.457	1881.27	669.688	0.355977	-1.49014	0.000374638	1.37556	down
	neg_549	Orthophosphate	35.7408	50.6771	54.8062	8.4747	3.64352e-06	3.64352e-06	47.0747	2.8249	0.0600089	-4.05868	0.00703625	1.33155	down
	neg_5518	Hexadecanoic acid	153.197	176.49	156.424	32.444	69.4046	59.2782	162.037	53.709	0.331461	-1.59309	0.00218106	1.34765	down
	neg_5522	Feruloylputrescine	694.585	655.338	537.889	115.058	58.1062	67.6863	629.27	80.2836	0.127582	-2.9705	0.00330599	1.36393	down
	neg_5537	Octadecanedioic acid	66.7136	5.72914	7.0252	188.668	263.358	211.325	26.4893	221.117	8.34741	3.06133	0.00296115	1.32542	up
	neg_5538	Trichilenone	345.151	457.703	394.796	72.8297	75.2645	76.8452	399.217	74.9798	0.187817	-2.4126	0.00986605	1.35968	down
	neg_554	Lipoic acid	135.213	165.277	138.382	74.7683	107.086	90.7002	146.291	90.8513	0.621034	-0.687257	0.0142131	1.25012	down
	neg_5547	Isoleucyl-Isoleucine	12518.2	10518.4	12031.7	13747	14820.4	13471.8	11689.4	14013.1	1.19878	0.261567	0.0396809	1.17403	up
	neg_5550	2,6,7-Trihydroxy-9-methylxanthen-3-one	52.8594	44.9728	43.5211	64.0305	62.4387	72.0155	47.1178	66.1616	1.40417	0.489722	0.0100984	1.27189	up
	neg_5563	Artesunate	12.5894	3.64352e-06	3.64352e-06	89.5881	90.9012	53.3539	4.19647	77.9477	18.5746	4.21526	0.0181753	1.30793	up
	neg_557	N-Succinyl-LL-2,6-diaminoheptanedioate	4.61125	16.1888	9.64108	34.0954	44.9916	47.1841	10.1471	42.0904	4.14804	2.05243	0.00413171	1.31711	up
	neg_5573	Gynostemma Extract	136.612	156.873	36.0356	419.067	458.859	307.965	109.84	395.297	3.59884	1.84753	0.0089605	1.28295	up
	neg_5608	Demethyllactenocin	242.354	302.393	209.656	396.814	471.357	516.793	251.468	461.655	1.83584	0.876441	0.0103967	1.27797	up
	neg_561	3'-Amino-3'-deoxy-AMP	30.7016	58.3755	72.5767	189.423	276.814	230.755	53.8846	232.33	4.31163	2.10823	0.0087303	1.3223	up
	neg_5630	Methyl protodioscin	380.872	846.252	697.313	984.05	1173.63	1416.7	641.479	1191.46	1.85736	0.893253	0.0419564	1.14895	up
	neg_5654	9,10-DiHOME	364.272	456.101	149.941	873.45	936.63	581.839	323.438	797.306	2.4651	1.30165	0.0304141	1.18964	up
	neg_5657	Cucurbitacin B	295.271	460.976	362.227	692.119	639.308	717.348	372.825	682.925	1.83176	0.873229	0.0114644	1.3117	up
	neg_566	S-Adenosyl-L-homocysteine	112.837	184.107	162.465	321.598	569.931	518.786	153.136	470.105	3.06985	1.61817	0.0440884	1.24173	up
	neg_567	Hydrangeifolin I	338.938	344.952	231.039	143.491	194.445	129.843	304.977	155.926	0.511273	-0.967835	0.037005	1.20881	down
	neg_5670	Ile Ser Val Asp	36584.2	36354.5	33804.6	13401.1	18156	22308.1	35581.1	17955.1	0.504625	-0.986717	0.0131551	1.32519	down
	neg_568	Maltose 6'-phosphate	178.293	229.048	220.203	119.652	160.087	137.001	209.181	138.914	0.664082	-0.590566	0.0260302	1.2126	down
	neg_5681	Berbamunine	166609	179902	170872	38504.9	13573.8	8106.38	172461	20061.7	0.116326	-3.10375	0.00115325	1.37459	down
	neg_5690	Avermectin B1b	1229	979.856	928.802	739.386	386.509	300.157	1045.89	475.35	0.454495	-1.13766	0.030284	1.20302	down
	neg_5691	Avermectin A1b	560.42	490.225	487.73	421.959	276.801	332.249	512.792	343.67	0.670194	-0.57735	0.0369306	1.20185	down
	neg_5698	Fluoxetine	4454.81	4276.18	4155.55	3140.31	1800.74	1566.16	4295.52	2169.07	0.504961	-0.985755	0.0454884	1.25534	down
	neg_571	Grandidentatin	3.64352e-06	3.64352e-06	3.64352e-06	24.5781	35.0044	46.2955	3.64352e-06	35.2926	9.68642e+06	23.2075	0.0301511	1.3066	up
	neg_573	Tetracycline	19.325	18.4596	20.2076	38.8522	53.8159	44.2886	19.3308	45.6522	2.36164	1.23979	0.0252267	1.3146	up
	neg_5742	ACECLIDINE	182.535	167.91	138.721	227.484	210.852	242.388	163.055	226.908	1.3916	0.476744	0.0191021	1.24408	up
	neg_5744	Gingerglycolipid C	8465.66	8797.95	5348.37	16457.6	16448.9	19705.6	7537.33	17537.3	2.32673	1.2183	0.00292706	1.32546	up
	neg_5747	6-Hydroxytryprostatin B	12.725	3.64352e-06	3.64352e-06	58.0204	50.1129	56.9163	4.24165	55.0165	12.9705	3.69717	0.00141125	1.36192	up
	neg_5761	LysoPC 20:4	17.7783	25.972	23.9835	158.197	226.424	291.935	22.5779	225.519	9.98845	3.32026	0.0338836	1.29562	up
	neg_5763	(2R,3R)-3-Methylglutamyl-5-semialdehyde-N6-lysine	132.731	147.751	151.117	324.115	312.24	396.195	143.866	344.183	2.39238	1.25845	0.0135866	1.33975	up
	neg_5771	Ansamitocin P-3	6.60981	6.94842	8.01356	73.445	158.677	148.842	7.1906	126.988	17.6603	4.14243	0.0469404	1.26428	up
	neg_578	gamma-L-Glutamyl-L-cysteine	191.925	235.9	199.183	5.09137	2.62335	9.22479	209.003	5.6465	0.0270164	-5.21002	0.00385599	1.37431	down
	neg_5784	Prostaglandin D1 Alcohol	9.32082	3.64352e-06	11.3929	170.57	185.147	150.388	6.90457	168.702	24.4333	4.61078	0.00166352	1.37481	up
	neg_580	Hygromycin B	62.9193	78.0992	78.0559	20.671	5.4975	3.64352e-06	73.0248	8.72283	0.11945	-3.06552	0.00151759	1.34587	down
	neg_581	D-Mannose 6-phosphate barium salt hydrate	4.47702	3.64352e-06	14.7306	61.7418	90.2843	98.659	6.40255	83.5617	13.0513	3.70612	0.0116568	1.3239	up
	neg_582	13-Dihydrodaunorubicin	19.7451	16.9008	9.42349	127.478	142.765	84.982	15.3565	118.409	7.71066	2.94685	0.0240713	1.31256	up
	neg_583	Kadangustin E	69.2073	140.766	68.5664	1212.19	1673.68	1444.65	92.8464	1443.5	15.5472	3.95859	0.00800113	1.35948	up
	neg_5854	Ile-Ala-Arg	383.941	3.64352e-06	9.10218	1334.62	1429.14	1027.34	131.014	1263.7	9.64552	3.26986	0.00296908	1.32485	up
	neg_5857	Adynerin	804.192	1034.42	693.479	165.456	308.646	140.2	844.031	204.767	0.242607	-2.04331	0.0108611	1.30724	down
	neg_5886	Avermectin A1b monosaccharide	128.433	169.098	77.5469	468.467	480.898	319.877	125.026	423.081	3.38394	1.7587	0.014576	1.29213	up
	neg_5893	LysoPE 20:4(2n isomer)	206.125	234.748	233.308	62.0358	7.05153	20.314	224.727	29.8004	0.132607	-2.91477	0.00159717	1.361	down
	neg_5924	(+-)-Mevalonolactone	464.372	464.314	436.081	548.749	505.313	528.831	454.922	527.631	1.15983	0.213909	0.0116907	1.27415	up
	neg_601	D-(-)-Threose	1554.62	1864.62	1590.04	2816.57	2836.16	2989.75	1669.76	2880.83	1.72529	0.786842	0.00138731	1.36374	up
	neg_6022	21,22-Diprenylpaxilline	7.82341	59.5871	25.2131	296.093	146.66	178.326	30.8745	207.027	6.70541	2.74533	0.0488804	1.21896	up
	neg_6028	Colforsin	3694.57	3048.78	3106.83	2236.9	1976.9	2053.78	3283.39	2089.19	0.636291	-0.652242	0.0185242	1.30085	down
	neg_6034	Meliarachin B	28787	43843.9	39578.5	17350.9	15953.4	9729.56	37403.1	14344.6	0.383514	-1.38265	0.0195203	1.2702	down
	neg_6039	Deslanoside	43925.9	71551	60626.3	23713.2	18168.8	10712.3	58701	17531.5	0.298657	-1.74344	0.0212779	1.27358	down
	neg_606	trans-2-Hydroxycinnamate	21.8864	24.4155	13.9505	124.511	160.046	89.4652	20.0841	124.674	6.20758	2.63403	0.0333256	1.28983	up
	neg_610	2-Amino-5-epi-valiolone	96.8036	92.2616	98.3585	65.115	67.9753	50.5248	95.8079	61.205	0.638831	-0.646495	0.0156683	1.31738	down
	neg_6109	(S)-N-Methylcoclaurine	66050.3	91645.8	74192.5	28903.6	24312.9	20092.5	77296.2	24436.3	0.316139	-1.66137	0.0127569	1.32773	down
	neg_6117	Dehydrotumulosic acid	779.58	842.92	752.864	1400.36	1228.51	1071.33	791.788	1233.4	1.55774	0.639451	0.035274	1.26653	up
	neg_615	D-Glucuronolactone	37.0105	45.6145	33.9022	18.278	28.5851	25.6888	38.8424	24.1839	0.622617	-0.683583	0.0354258	1.1709	down
	neg_619	Prolyl-Asparagine	35.3424	34.4734	20.6067	85.9651	82.986	112.625	30.1408	93.8587	3.11401	1.63877	0.00946107	1.3167	up
	neg_623	2'-O-methyladenosine	367.523	334.855	403.184	256.517	277.964	207.765	368.521	247.416	0.671376	-0.574808	0.0134728	1.2542	down
	neg_6273	1-Palmitoyl-2-oleoyl-sn-glycero-3-phosphate	6652.28	5759.91	5834.66	7340.57	7307.14	7428.85	6082.29	7358.85	1.20988	0.274868	0.044666	1.26429	up
	neg_6274	(15S)-15-Hydroxy-5,8,11-cis-13-trans-eicosatetraenoate	7809.73	6776.84	6337.61	8057.43	8638.54	9534.76	6974.73	8743.58	1.25361	0.326087	0.0446447	1.14034	up
	neg_629	L-Gulono-1,4-lactone	79.1729	101.095	92.2461	24.5096	32.216	6.39739	90.8381	21.041	0.231632	-2.11009	0.00245774	1.33388	down
	neg_641	Validamine 7-phosphate	1079.61	1179.27	1002.67	685.621	854.228	694.581	1087.18	744.81	0.685084	-0.545648	0.0103774	1.27084	down
	neg_652	Xylotetraose	15.6365	36.5017	11.8455	51.3255	81.2229	64.5006	21.3279	65.683	3.07968	1.62278	0.0190001	1.22939	up
	neg_653	15-Demethoxy-epsilon-rhodomycin	2773.22	3502.98	3467.56	1371.42	919.006	763.022	3247.92	1017.82	0.313375	-1.67404	0.00223295	1.33931	down
	neg_661	Tulipanin	22.0285	5.60367	58.0084	235.347	198.059	175.294	28.5469	202.9	7.1076	2.82936	0.00182732	1.33962	up
	neg_664	Rabelomycin	35.273	30.6773	25.9598	19.3983	11.1159	19.6555	30.6367	16.7233	0.545857	-0.873405	0.023213	1.20991	down
	neg_665	Sagittatoside A	64.8673	86.3938	69.6924	34.6109	32.2071	22.4126	73.6511	29.7435	0.403844	-1.30813	0.00845728	1.31207	down
	neg_704	5-Formiminotetrahydrofolate	953.096	1149.4	1101.52	1943.87	1763.71	1867.23	1068	1858.27	1.73995	0.799044	0.000600839	1.36028	up
	neg_706	Catalpin	69.8924	76.8644	51.0215	455.052	503.007	282.221	65.9261	413.427	6.27106	2.64871	0.0338035	1.29256	up
	neg_710	Pinocembrin-7-O-glucoside	230.094	217.163	275.468	145.106	172.404	125.187	240.908	147.566	0.612539	-0.707126	0.0158545	1.25149	down
	neg_721	Threonate	501.267	504.162	565.208	385.56	345.067	405.938	523.546	378.855	0.723633	-0.46667	0.00663036	1.29648	down
	neg_722	Biopterin	6.12753	3.64352e-06	3.64352e-06	33.1194	63.4968	51.1782	2.04251	49.2648	24.1197	4.59214	0.0279933	1.29431	up
	neg_725	N-Benzyloxycarbonylglycine	2016	1918.32	2076.85	1535.38	1116.75	1454.46	2003.72	1368.86	0.683161	-0.549703	0.0273728	1.27381	down
	neg_726	Apigeninidin chloride	47.1981	32.428	40.1971	3.64352e-06	3.64352e-06	3.64352e-06	39.9411	3.64352e-06	9.12224e-08	-23.386	0.0112146	1.35629	down
	neg_729	D-(-)-Quinic acid	7207.26	7871.81	8014.26	4420.6	4783.82	5858.7	7697.78	5021.04	0.652272	-0.616455	0.0107183	1.2999	down
	neg_732	Lipoic acid, reduced	135.047	145.856	119.709	3.64352e-06	3.64352e-06	3.64352e-06	133.537	3.64352e-06	2.72847e-08	-25.1273	0.00321131	1.37791	down
	neg_736	Strictosamide	16608.7	19249.2	21683.4	11751.2	11664.5	14396.1	19180.4	12603.9	0.657124	-0.605762	0.0263064	1.2295	down
	neg_740	(+)-7-Isojasmonic acid CoA	1517.57	1734.91	1669.75	1214.14	1241.56	1094.86	1640.75	1183.52	0.721332	-0.471265	0.00609058	1.31175	down
	neg_747	Glyceric acid	169.828	222.778	180.449	99.2046	109.987	75.1498	191.018	94.7805	0.496186	-1.01105	0.0112705	1.28845	down
	neg_759	(S)-2-Acetolactate	2.36066	3.48374	5.52212	11.9492	15.0016	14.3635	3.78884	13.7715	3.63474	1.86185	0.00159951	1.34086	up
	neg_772	N-Acetyl-D-lactosamine	121.939	125.204	140.264	13.2237	56.7565	16.7342	129.136	28.9048	0.223832	-2.15951	0.0102289	1.32882	down
	neg_775	Staphyloferrin B	4781.55	5929.72	4831.79	2835.92	3025	2264.01	5181.02	2708.31	0.522737	-0.935843	0.00845612	1.30695	down
	neg_778	Glu Asp Thr Glu	438.43	561.005	558.596	694.905	618.434	709.796	519.344	674.378	1.29852	0.376869	0.0406106	1.17004	up
	neg_781	6''-O-Acetylglycitin	479.824	525.929	404.023	651.559	747.531	622.702	469.925	673.931	1.43412	0.520169	0.0171361	1.23616	up
	neg_806	Regaloside C	147.373	127.903	128.827	52.606	86.7104	91.095	134.701	76.8038	0.570179	-0.810512	0.0241226	1.25371	down
	neg_822	Nicotinamide adenine dinucleotide (NAD)	50.6149	36.6393	34.6805	19.7148	28.6853	9.15861	40.6449	19.1862	0.472045	-1.083	0.0475254	1.13445	down
	neg_835	Formylisoglutamine	7.35467	8.06678	12.6298	15.3235	16.4688	18.3497	9.35041	16.714	1.78752	0.837956	0.0283691	1.23559	up
	neg_836	Gluconolactone	4.2006	8.23981	6.18826	29.8493	27.7322	34.0315	6.20956	30.5377	4.91785	2.29803	0.00089684	1.36513	up
	neg_837	D-Glucose	2110.96	2355.9	2144.47	3814.63	3879.46	3761.08	2203.78	3818.39	1.73266	0.792986	0.000498998	1.37942	up
	neg_838	Methyl beta-D-galactoside	24.5472	36.9157	29.8083	39.0365	47.4613	47.8645	30.4238	44.7874	1.47212	0.557896	0.0376179	1.16769	up
	neg_846	3'-CMP	3.64352e-06	5.26201	3.64352e-06	9.26043	14.2922	11.2081	1.75401	11.5869	6.60598	2.72377	0.0135013	1.2573	up
	neg_851	Pinocembrin 7-O-beta-D-glucoside	64.2847	64.3352	84.0402	43.1629	49.1373	33.4696	70.8867	41.9232	0.591412	-0.757765	0.027249	1.21445	down
	neg_856	5a,11a-Dehydrotetracycline	3.64352e-06	3.64352e-06	13.0881	51.1328	31.5197	58.2137	4.3627	46.9554	10.7629	3.428	0.0171566	1.27573	up
	neg_857	Calcium Pantothenate	1661.42	1786.51	1860.49	3228.01	2908.79	2768.8	1769.47	2968.54	1.67764	0.746432	0.0056444	1.34674	up
	neg_860	Diosmetin-7-O-rutinoside (Diosmin)	209.964	158.018	171.812	70.9447	56.923	53.0445	179.931	60.3041	0.335151	-1.57712	0.00986507	1.33701	down
	neg_861	Rubrofusarin-6-O-beta-D-gentiobioside	51.8807	52.6204	40.4306	32.6508	38.4769	31.0992	48.3106	34.0756	0.705345	-0.503598	0.0480563	1.16922	down
	neg_880	N-Glycyl-L-leucine	58.6318	60.2384	83.8643	3.64352e-06	3.64352e-06	3.64352e-06	67.5782	3.64352e-06	5.39156e-08	-24.1447	0.0142563	1.3484	down
	neg_881	Tyrosyl-Methionine	192.472	143.54	195.52	35.2175	44.8376	22.048	177.177	34.0344	0.192092	-2.38013	0.00690005	1.34482	down
	neg_882	S-Formylglutathione	3.92258	25.6189	30.4172	173.717	185.966	220.171	19.9862	193.285	9.6709	3.27365	0.00122735	1.36342	up
	neg_884	Deoxyuridine	841.687	868.26	973.284	545.504	492.803	554.728	894.41	531.012	0.593701	-0.752193	0.00450094	1.34699	down
	neg_885	dTDP-3-O-methyl-4-oxo-2,6-dideoxy-L-mannose	3.64352e-06	3.64352e-06	3.64352e-06	58.0025	78.8478	75.9534	3.64352e-06	70.9346	1.94687e+07	24.2147	0.00834238	1.36372	up
	neg_886	Kuwanon G	0.510318	1.95421	0.0433222	457.777	404.538	340.184	0.83595	400.833	479.494	8.90537	0.00713347	1.36736	up
	neg_887	Methylillicinone F	6.51109	14.2686	0.3577	866.039	449.764	573.495	7.04581	629.766	89.3817	6.48191	0.0369832	1.28988	up
	neg_892	4-Imidazolone-5-acetate	298.899	306.815	261.616	108.21	143.831	143.226	289.11	131.756	0.455729	-1.13375	0.00112243	1.35109	down
	neg_896	4-Fluoromuconolactone	36.2852	31.6976	40.0499	76.4074	115.113	101.849	36.0109	97.7899	2.71557	1.44125	0.0277701	1.29751	up
	neg_904	Oleuropein	272.302	233.041	316.813	177.768	164.924	165.531	274.052	169.408	0.618159	-0.69395	0.0459168	1.25574	down
	neg_906	GDP-L-fucose	102.079	41.7331	120.255	241.84	217.108	205.456	88.0224	221.468	2.51604	1.33116	0.0172292	1.29188	up
	neg_907	GDP-4-amino-4,6-dideoxy-alpha-D-mannose	3.449	3.64352e-06	22.3113	71.8613	64.0012	65.7108	8.58678	67.1911	7.82495	2.96808	0.00801452	1.34529	up
	neg_926	1-(5'-Phosphoribosyl)-5-amino-4-(N-succinocarboxamide)-imidazole	89.0031	84.4498	98.2918	49.2027	41.4582	50.4924	90.5815	47.0511	0.519433	-0.944989	0.00154602	1.35224	down
	neg_934	D-Fructose 6-phosphate	817.615	622.49	906.366	1432.25	1510.22	1356.99	782.157	1433.15	1.83231	0.873662	0.00610226	1.33121	up
	neg_940	Pyochelin	4526.17	2417.46	5645.99	10146.6	9563.97	9493.23	4196.54	9734.6	2.31967	1.21392	0.0236764	1.30891	up
	neg_946	Pseudouridine	33.0602	64.593	55.6471	164.832	207.573	263.53	51.1001	211.979	4.1483	2.05252	0.0215062	1.29883	up
	neg_947	Senkyunolide R	112.724	130.195	158.175	366.192	433.219	558.423	133.698	452.612	3.38534	1.7593	0.0247762	1.30349	up
	neg_954	Naringin Dihydrochalcone	87.5176	65.1268	139.16	304.771	325.786	463.781	97.268	364.779	3.75025	1.90699	0.0198485	1.28432	up
	neg_955	Brevifolin carboxylic acid	36.5243	4.96979	40.7122	83.2147	101.5	98.9901	27.4021	94.5684	3.45114	1.78707	0.0134319	1.29741	up
	neg_956	5'-S-Methyl-5'-thioinosine	6.24888	14.7931	27.4569	82.5106	70.9951	110.912	16.1663	88.1392	5.45203	2.44679	0.0124842	1.30021	up
	neg_963	Nopaline	3.64352e-06	3.70636	4.10643	34.2338	50.6532	46.7503	2.60427	43.8791	16.8489	4.07459	0.0101612	1.34559	up
	neg_966	Chrysin-7-O-Glucuronide	214.423	224.251	232.937	127.896	182.178	118.306	223.87	142.793	0.63784	-0.648733	0.0470759	1.23735	down
	neg_971	8-Demethyl-8-(2,3-di-O-methyl-alpha-L-rhamnosyl)tetracenomycin C	2198.66	1584.84	1095.04	148.063	287.014	238.726	1626.18	224.601	0.138116	-2.85605	0.0461464	1.26007	down
	neg_997	Adenine hydrochloride hydrate	149.437	78.7435	184.949	370.376	381.595	338.472	137.71	363.481	2.63947	1.40025	0.00979989	1.32837	up
	pos_1002	ent-16beta-Methoxy-19-kauranoic acid	1003.96	948.723	1046.66	256.415	342.83	467.332	999.779	355.526	0.355604	-1.49166	0.00312922	1.3576	down
	pos_1003	MG(18:3(6Z,9Z,12Z)/0:0/0:0)	808.63	477.203	855.001	243.581	179.84	160.344	713.611	194.588	0.272681	-1.87471	0.0435501	1.25602	down
	pos_1006	Ciliatocholate	142.112	85.5726	144.388	10.7144	3.64352e-06	3.64352e-06	124.024	3.57149	0.0287967	-5.11795	0.0215616	1.3191	down
	pos_1007	Gingerglycolipid A	920.514	519.751	1010.14	215.343	136.824	136.277	816.802	162.815	0.199332	-2.32676	0.0455879	1.25629	down
	pos_101	N,N-Dimethylglycine	49.7399	38.9093	44.6602	31.5796	33.3356	30.4337	44.4365	31.783	0.715245	-0.48349	0.0478194	1.23459	down
	pos_1029	Linoelaidic Acid	490.604	289.253	425.682	894.399	1109.84	1541.05	401.846	1181.76	2.94083	1.55622	0.0443169	1.23496	up
	pos_1043	Cucurbitacin E	515.1	297.201	341.26	27.6618	35.5758	4.76553	384.52	22.6677	0.0589506	-4.08435	0.0301576	1.30013	down
	pos_105	L-Glutamate	660.256	694.95	666.624	452.134	445.231	365.832	673.943	421.066	0.624779	-0.678581	0.00588151	1.35021	down
	pos_1053	(7S,8S)-DiHODE	386.049	414.682	205.836	705.851	850.531	557.3	335.522	704.561	2.09989	1.07032	0.0287378	1.19971	up
	pos_106	6-Acetamido-2-oxohexanoate	103.757	113.53	112.873	23.57	18.2046	8.12216	110.053	16.6323	0.151129	-2.72614	0.000153923	1.3773	down
	pos_107	5'-Deoxyadenosine	135.861	162.777	176.463	83.1797	53.3987	40.3507	158.367	58.9764	0.372404	-1.42506	0.00470135	1.30885	down
	pos_109	1-Methyladenosine	274.969	224.443	224.022	104.203	166.367	83.9574	241.145	118.176	0.490062	-1.02896	0.0191448	1.24678	down
	pos_1105	PI(18:2/0:0)	315.674	283.101	271.318	186.989	217.975	244.35	290.031	216.438	0.746258	-0.422253	0.0276724	1.20135	down
	pos_1116	all-trans-Heptaprenyl diphosphate	60.7732	14.1424	10.6669	167.186	214.601	123.928	28.5275	168.572	5.90909	2.56294	0.0158062	1.2694	up
	pos_1119	L-Olivosyl-oleandolide	531.979	793.174	800.339	158.872	97.2576	181.72	708.498	145.95	0.205999	-2.27929	0.0176122	1.31844	down
	pos_112	Isosakuranetin-7-O-glucoside (Isosakuranin)	52.3549	57.6037	60.4119	27.7845	29.1911	9.46521	56.7902	22.1469	0.389978	-1.35853	0.0214519	1.29176	down
	pos_1126	sym-Homospermidine	31.8627	3.64352e-06	3.64352e-06	55.1692	115.201	135.373	10.6209	101.914	9.59565	3.26238	0.0462257	1.20097	up
	pos_1138	1-Palmitoyl-sn-glycero-3-phosphocholine	11.2964	3.64352e-06	10.7375	17.3929	29.1266	24.0642	7.34465	23.5279	3.2034	1.67961	0.0321695	1.17857	up
	pos_1145	2-(alpha-D-Galactosyl)-sn-glycerol 3-phosphate	115.133	111.77	111.999	15.6709	3.64352e-06	3.64352e-06	112.967	5.22363	0.0462401	-4.43471	0.00163552	1.37997	down
	pos_1148	PI(18:2(9Z,12Z)/0:0)	14207.2	14088.5	13974.9	5202.84	2850.22	2362.44	14090.2	3471.83	0.246401	-2.02092	0.006503	1.36801	down
	pos_1156	L-Oleandrosyl-oleandolide	31.1125	32.6269	15.2638	2.39036	3.64352e-06	13.3465	26.3344	5.24561	0.199192	-2.32777	0.0422305	1.15946	down
	pos_117	2-Descarboxy-cyclo-dopa	290.383	310.343	331.299	250.448	246.54	256.255	310.675	251.081	0.808178	-0.307256	0.031366	1.28453	down
	pos_1173	1-Linoleoylglycerol	242.896	135.542	157.96	307.368	487.192	502.294	178.799	432.285	2.41771	1.27364	0.0367509	1.21091	up
	pos_118	5-Ureido-4-imidazole carboxylate	29.2655	27.2563	24.6687	23.2511	18.9015	16.4793	27.0635	19.544	0.722152	-0.469626	0.0414753	1.17022	down
	pos_1182	Homoarginine	505.263	427.433	459.355	100.529	52.3426	133.781	464.017	95.5509	0.205921	-2.27984	0.000357318	1.36535	down
	pos_1189	3-Dimethylallyl-4-hydroxybenzoate	63.702	79.0609	70.4938	98.9535	87.0974	101.787	71.0856	95.9461	1.34973	0.432667	0.0170896	1.23668	up
	pos_1206	Narbomycin	90.0083	89.8006	116.527	117.973	155.679	149.774	98.7786	141.142	1.42887	0.514875	0.048813	1.13846	up
	pos_1224	Megalomicin C1	276.062	368.047	372.804	40.3067	107.009	51.6806	338.971	66.3322	0.195687	-2.35338	0.00334618	1.33729	down
	pos_1227	1-Linoleoyl Glycerol	29310.2	31250.1	32256.8	20549.8	23658.7	21723.2	30939.1	21977.2	0.710339	-0.49342	0.00203739	1.33619	down
	pos_1229	LPA(18:2(9Z,12Z)/0:0)	867.766	843.919	857.745	688.434	756.698	723.666	856.477	722.932	0.844077	-0.244553	0.0133599	1.32419	down
	pos_1244	PC(0:0/18:0)	6720.52	7208.09	10084.5	2783.46	3420.27	3776.56	8004.36	3326.76	0.415619	-1.26667	0.038759	1.2578	down
	pos_1248	PG(18:2(9Z,12Z)/0:0)	1783	1896.13	2197.32	737.387	697.014	353.404	1958.81	595.935	0.304232	-1.71675	0.00142272	1.34416	down
	pos_1250	sn-Glycero-3-phosphoethanolamine	27.5308	26.325	27.635	46.8581	37.7141	47.3613	27.1636	43.9778	1.619	0.695103	0.0311484	1.29864	up
	pos_1252	Macrocin	661.312	799.609	886.154	120.837	130.63	14.7092	782.358	88.7256	0.113408	-3.14041	0.00217144	1.35553	down
	pos_1253	CPA(18:2(9Z,12Z)/0:0)	6598.1	6632.23	6670.63	5082.69	5018.42	4886.89	6633.65	4996	0.753129	-0.409031	0.000370315	1.38301	down
	pos_1255	5-(1-hydroxypropan-2-yl)isolongifol-5-ene	4212.56	4268.26	4134.1	3054.87	3159.94	3007.54	4204.97	3074.12	0.731067	-0.451924	5.27687e-05	1.37932	down
	pos_1257	Avermectin A1a	414.276	498.465	385.039	173.246	180.114	148.395	432.593	167.252	0.386626	-1.37099	0.0112499	1.34003	down
	pos_1267	p-Coumaroylputrescine	343.862	322.427	323.813	376.509	380.266	381.139	330.034	379.305	1.14929	0.200743	0.0160664	1.33313	up
	pos_1268	3'-Hydroxyropivacaine	1125.48	1024.77	1108.47	1248.98	1237.65	1230.63	1086.24	1239.09	1.14071	0.189932	0.035789	1.28168	up
	pos_1269	5,6-DHET	283.582	269.728	269.842	320.478	327.862	322.743	274.384	323.694	1.17971	0.238437	0.00285101	1.35815	up
	pos_129	Queuine	611.698	664.577	686.924	385.114	461.327	282.395	654.4	376.279	0.574998	-0.798371	0.0201549	1.28558	down
	pos_1300	17-octadecen-9-ynoic acid	644.57	453.771	516.709	170.444	171.92	176.742	538.35	173.035	0.321418	-1.63748	0.0226988	1.32558	down
	pos_1367	Ecgonine methyl ester	10.7025	6.32255	5.88789	3.3957	3.64352e-06	1.86631	7.63763	1.75401	0.229653	-2.12247	0.0405543	1.17783	down
	pos_1396	Salviol	889.516	810.43	543.39	446.068	104.553	252.078	747.779	267.566	0.357815	-1.48272	0.0291366	1.18827	down
	pos_1415	6'-Oxogentamicin X2	24.6989	18.8308	31.852	42.5994	52.693	47.3866	25.1273	47.5597	1.89275	0.920485	0.0106939	1.27586	up
	pos_1431	LysoPC 100	190.102	235.099	273.703	392.894	370.429	358.837	232.968	374.053	1.6056	0.683112	0.0167968	1.3003	up
	pos_1438	8-D-Olivosyl-landomycin	160.389	160.732	177.736	208.402	183.372	196.075	166.286	195.949	1.17839	0.236817	0.0347984	1.17834	up
	pos_1440	Cymbinodin A	65.2875	66.3237	74.9038	103.466	92.422	98.6245	68.8383	98.1707	1.42611	0.512081	0.00268832	1.32819	up
	pos_147	L-Valine	1093.35	943.849	1290.46	1517.03	1465.97	1691.41	1109.22	1558.14	1.40471	0.490274	0.0260473	1.21977	up
	pos_149	Ala Ala His	46.2813	31.7885	69.8846	95.9438	84.0622	104.146	49.3181	94.7173	1.92054	0.941509	0.0357404	1.21388	up
	pos_155	5-Aminopentanal	44.2422	40.1975	46.3019	16.9039	2.85949	20.2096	43.5806	13.3243	0.30574	-1.70962	0.0206708	1.2998	down
	pos_162	DIBOA-glucoside	65.7696	48.498	60.818	33.0137	20.5753	26.5369	58.3619	26.7086	0.457639	-1.12772	0.00965074	1.28915	down
	pos_184	2-Amino-5-formylamino-6-(5-phospho-D-ribosylamino)pyrimidin-4(3H)-one	81.0328	39.7924	92.6113	145.459	145.753	131.239	71.1455	140.817	1.97928	0.984977	0.0397884	1.24986	up
	pos_192	(S)-Malate	556.986	433.925	596.48	1005	942.01	881.509	529.13	942.839	1.78187	0.833388	0.00331023	1.33098	up
	pos_193	4-Hydroxyphenylacetaldehyde	2646.26	2518.89	3136.83	5199.94	4470.38	4736.67	2767.33	4802.33	1.73537	0.795241	0.0021384	1.33587	up
	pos_194	Caffeic aldehyde	1051.06	1081.64	1356.67	692.148	669.432	723.817	1163.12	695.132	0.597643	-0.742643	0.0375304	1.27867	down
	pos_197	Solavetivone	32.2246	34.3472	30.9676	41.4106	45.4018	50.2855	32.5131	45.6993	1.40557	0.49115	0.0241653	1.27995	up
	pos_202	N-Feruloyl-3-methoxytyramine	1061.3	905.604	1210.01	464.024	537.619	380.667	1058.97	460.77	0.435112	-1.20054	0.00911193	1.3172	down
	pos_211	4-thiouridine	50.0721	25.9064	32.0441	187.717	190.112	303.296	36.0075	227.042	6.3054	2.65659	0.0337425	1.28496	up
	pos_217	6,7-Dimethyl-8-(D-ribityl)lumazine	157.039	103.808	147.448	48.9125	92.0799	27.6402	136.098	56.2109	0.413016	-1.27573	0.0342481	1.17563	down
	pos_222	2,4-Bis(acetamido)-2,4,6-trideoxy-beta-L-altropyranose	15.0382	2.18289	39.2436	109.507	78.3125	87.5296	18.8216	91.7832	4.87648	2.28584	0.0074005	1.29174	up
	pos_249	Curcumenol	114.799	91.2645	131.636	11.5018	17.4627	3.39164	112.566	10.7854	0.0958137	-3.38362	0.00740326	1.34775	down
	pos_254	Calystegine B2	49.2046	32.5711	31.3688	16.884	11.0875	23.3826	37.7149	17.118	0.45388	-1.13962	0.0485464	1.15866	down
	pos_293	Sulfamethizole	1562.88	1631.93	1745.37	1975.48	1769.64	1895.25	1646.73	1880.12	1.14173	0.191227	0.0442682	1.14387	up
	pos_306	Cephaeline	843.756	1112.78	1140.42	696.65	609.452	381.989	1032.32	562.697	0.545081	-0.875458	0.0243453	1.20637	down
	pos_404	5-Chloro-2-hydroxy-p-benzoquinone	222.777	232.201	240.575	274.609	254.467	261.764	231.851	263.613	1.13699	0.185225	0.0158656	1.24471	up
	pos_408	Epigoitrin	37.0503	46.4084	47.5065	72.755	67.8795	59.5011	43.6551	66.7119	1.52816	0.611794	0.0112167	1.26838	up
	pos_433	Zeatin	62.8366	45.3566	46.6973	21.4641	3.14781	20.8709	51.6302	15.161	0.293645	-1.76785	0.0115054	1.26353	down
	pos_435	Bergenin	1.54819	2.31079	4.80328	42.2973	45.2491	61.2087	2.88742	49.585	17.1728	4.10205	0.0135536	1.34382	up
	pos_452	N(alpha)-Acetyl-L-2,4-diaminobutyrate	171.71	142.96	277.672	3.64352e-06	3.64352e-06	3.64352e-06	197.448	3.64352e-06	1.84531e-08	-25.6916	0.0404454	1.28138	down
	pos_472	4-Hydroxyphenylpyruvate	237.437	243.392	313.082	98.4393	146.409	203.979	264.637	149.609	0.565337	-0.822817	0.0446122	1.14855	down
	pos_477	7,8-Didemethyl-8-hydroxy-5-deazariboflavin	8424.66	7060.06	7505.51	5352.08	6355.16	4291.25	7663.41	5332.83	0.695882	-0.523085	0.0381925	1.18092	down
	pos_479	Homomethionine	22.3477	16.882	31.8493	48.3582	55.3648	71.0958	23.693	58.2729	2.4595	1.29836	0.0173569	1.25781	up
	pos_480	10-Deoxygeniposidic acid	25.7932	3.64352e-06	27.4147	275.61	158.338	285.275	17.736	239.741	13.5172	3.75673	0.0275694	1.29867	up
	pos_481	4-(2-Aminophenyl)-2,4-dioxobutanoate	3498.62	3807.22	4033.41	8625.66	7631.01	9651.28	3779.75	8635.98	2.2848	1.19207	0.0101395	1.34617	up
	pos_485	4-Methylthiobutanaldoxime	134.708	159.637	169.004	347.223	301.229	368.852	154.449	339.101	2.19555	1.13458	0.00381168	1.34798	up
	pos_488	2-Succinyl-5-enolpyruvyl-6-hydroxy-3-cyclohexene-1-carboxylate	8846.27	9771.13	10588.8	20960	18836.1	22870.5	9735.4	20888.9	2.14566	1.10142	0.00449095	1.35249	up
	pos_492	(S)-Hydroxydecanoyl-CoA	18.4209	20.4205	31.7701	193.542	172.207	172.657	23.5372	179.468	7.62488	2.93071	0.000192021	1.37941	up
	pos_528	all-trans-4-Oxoretinoic acid	860.214	770.933	940.065	134.315	120.035	59.619	857.071	104.657	0.12211	-3.03375	0.0010605	1.37295	down
	pos_530	Cyclopentanethiol	18.727	23.2312	20.5868	7.65805	4.25806	8.28613	20.8484	6.73408	0.323003	-1.63038	0.00146797	1.34312	down
	pos_531	(E)-Cinnamamide	3417.44	3779.78	4157.38	2298.09	1888.73	2254.81	3784.87	2147.21	0.567314	-0.81778	0.0053539	1.32638	down
	pos_535	Indole-3-acetyl-beta-1-D-glucoside	2300.82	2555.64	2707.18	1535.43	1252.3	1480.68	2521.21	1422.8	0.564333	-0.82538	0.00240367	1.33966	down
	pos_540	5-O-(Indol-3-ylacetyl-myo-inositol) D-galactoside	359.187	399.929	467.728	283.96	195.842	241.899	408.948	240.567	0.588258	-0.765478	0.0157041	1.24891	down
	pos_542	Premithramycin A1	96.6034	89.9367	104.541	61.9632	51.036	51.9326	97.0271	54.9773	0.566618	-0.819552	0.00178023	1.34188	down
	pos_545	6-Methylthiohexanaldoxime	21.3359	16.5179	30.3334	3.64352e-06	3.64352e-06	3.64352e-06	22.729	3.64352e-06	1.60302e-07	-22.5727	0.0302937	1.30678	down
	pos_546	4-(L-gamma-Glutamylamino)butanoate	24.6337	50.6265	36.0181	3.64352e-06	3.64352e-06	3.64352e-06	37.0928	3.64352e-06	9.82271e-08	-23.2793	0.0387554	1.28515	down
	pos_547	dTDP-4-acetamido-4,6-dideoxy-D-glucose	36.8838	30.1814	29.4057	18.1962	22.6886	22.7973	32.157	21.2274	0.660116	-0.599209	0.0241721	1.23291	down
	pos_553	trans-S-(1-Propenyl)-L-cysteine	2805.67	2773.34	3709.45	1025.19	949.941	1006.68	3096.16	993.936	0.321022	-1.63925	0.0201705	1.33129	down
	pos_554	(2R,2'S)-Isobuteine	464.311	470.51	581.037	159.924	128.652	163.622	505.286	150.733	0.298312	-1.74511	0.0072944	1.35378	down
	pos_556	2-(4-Hydroxyphenyl)acetonitrile	67.943	69.6954	104.86	12.8276	7.98411	5.81068	80.8328	8.87411	0.109784	-3.18727	0.0240496	1.31367	down
	pos_564	1,4,5-Naphthalenetriol	594.291	331.663	980.838	2564.95	2235.39	2450.1	635.597	2416.82	3.80243	1.92692	0.0036093	1.34926	up
	pos_565	Methyl 2-(methylthio)butyrate	3.64352e-06	3.64352e-06	58.4611	268.472	235.349	225.962	19.4871	243.261	12.4832	3.64192	0.00129101	1.35756	up
	pos_567	5-Methylthio-D-ribose	174.117	82.953	279.922	761.45	628.253	725.498	178.997	705.067	3.93898	1.97782	0.00251428	1.34104	up
	pos_571	Nicotine	60.9612	61.6601	71.9906	35.1275	31.0602	30.4443	64.8706	32.2107	0.496537	-1.01003	0.00537079	1.34985	down
	pos_578	Indole-3-Carbinol	5427.07	6055.87	6484.28	2647.31	1985.23	2252.29	5989.08	2294.94	0.383188	-1.38388	0.00121259	1.36089	down
	pos_580	p-Coumaroyl quinic acid	4041.74	4478.98	4732.59	1571.83	1258.33	1432.18	4417.77	1420.78	0.321606	-1.63663	0.00128186	1.372	down
	pos_581	Indol-3-ylacetyl-myo-inositol L-arabinoside	2805.21	3225.44	3387.28	1040.57	783.008	913.553	3139.31	912.377	0.29063	-1.78274	0.00208184	1.36736	down
	pos_584	1H-Indole-3-propanoic acid	213.785	240.359	240.064	84.2263	56.677	78.4642	231.403	73.1225	0.315997	-1.66202	0.000204259	1.37063	down
	pos_585	Indole 3-acetic acid (IAA)	444.758	505.395	524.429	201.814	138.391	170.758	491.527	170.321	0.346514	-1.52902	0.000627739	1.36287	down
	pos_587	Uridine	99.3083	96.8728	119.319	20.9559	21.7216	25.1005	105.167	22.5926	0.214827	-2.21875	0.00602783	1.3663	down
	pos_588	Sesaminol 2-O-Beta-D-Glucoside	102.368	127.728	126.68	27.206	13.9762	18.7914	118.925	19.9912	0.168099	-2.57262	0.00217674	1.36372	down
	pos_6	3-Chloroaniline	3257.99	3495.65	3164.87	3782.34	4562.37	4392.3	3306.17	4245.67	1.28417	0.360831	0.0425728	1.21663	up
	pos_604	EDTA	153.634	206.808	237.515	12.8636	3.64352e-06	3.64352e-06	199.319	4.28788	0.0215127	-5.53867	0.0133581	1.34398	down
	pos_633	Ferulate	70.8716	30.3342	77.9321	260.56	153.535	170.918	59.7126	195.005	3.26572	1.7074	0.0385812	1.22247	up
	pos_648	2-(5'-Methylthio)pentylmalic acid	66.1124	96.744	126.766	3.64352e-06	3.64352e-06	3.64352e-06	96.5408	3.64352e-06	3.77407e-08	-24.6593	0.0313555	1.30406	down
	pos_664	N-Methylmyosmine	508.02	461.71	549.197	225.328	189.315	221.704	506.309	212.116	0.418946	-1.25517	0.00246124	1.36286	down
	pos_683	2-Indolecarboxylic acid	83.9175	65.1212	132.666	18.331	12.4183	3.64352e-06	93.9016	10.2498	0.109154	-3.19556	0.0452765	1.24172	down
	pos_70	Thiourocanic acid	29.3762	42.2111	50.2014	154.606	149.843	106.81	40.5962	137.086	3.37683	1.75567	0.014073	1.31323	up
	pos_707	Biotin sulfoxide	4.17805	3.64352e-06	3.64352e-06	41.3257	41.0718	21.6152	1.39269	34.6709	24.895	4.63778	0.0317117	1.2871	up
	pos_718	Apigenin 7-O-neohesperidoside	20.0658	9.38731	41.8339	70.6178	79.6839	66.7602	23.7623	72.354	3.0449	1.6064	0.0240555	1.27655	up
	pos_728	Dodecanoic acid	173.29	206.562	210.486	282.634	296.267	340.517	196.779	306.473	1.55745	0.639182	0.00923258	1.29438	up
	pos_729	Isoquinoline	706.581	681.44	614.142	302.595	198.443	296.461	667.388	265.833	0.398319	-1.328	0.000923661	1.35487	down
	pos_730	Indole-3-acetate	115.319	100.763	87.4851	36.1368	19.1177	35.5882	101.189	30.2809	0.299251	-1.74057	0.00296279	1.33641	down
	pos_777	4-tert-Octylphenol	967.988	868.409	862.526	1008.94	1183.33	1079.36	899.641	1090.54	1.2122	0.277626	0.0423109	1.16721	up
	pos_78	Choline	1431.25	1611.89	1484.85	1119.34	1175.83	1041.95	1509.33	1112.37	0.736998	-0.440267	0.00519147	1.31589	down
	pos_82	L-erythro-tetrahydrobiopterin	57.7871	41.4542	50.1036	28.8963	27.7386	12.8553	49.7816	23.1634	0.4653	-1.10377	0.0193039	1.22772	down
	pos_846	2'''-N-Acetyl-6'''-deamino-6'''-hydroxyparomomycin II	3.64352e-06	3.64352e-06	3.64352e-06	272.355	555.39	463.257	3.64352e-06	430.334	1.18109e+08	26.8155	0.035525	1.29258	up
	pos_852	(S)-Reticuline	24.3738	3.64352e-06	3.64352e-06	883.878	841.525	662.839	8.12461	796.08	97.9839	6.61447	0.00668449	1.36656	up
	pos_89	(R)-(+)-2-Pyrrolidone-5-carboxylic acid	237.629	364.049	313.074	888.635	1015.35	1227.67	304.917	1043.89	3.42351	1.77547	0.010054	1.33346	up
	pos_90	S-(2-Hydroxyethyl)-N-acetyl-L-cysteine	25.1948	45.1272	31.2956	129.96	163.555	144.976	33.8725	146.164	4.31511	2.1094	0.00146337	1.359	up
	pos_94	3-beta-D-Galactosyl-sn-glycerol	3.64352e-06	3.64352e-06	3.64352e-06	18.8613	23.5017	25.1597	3.64352e-06	22.5076	6.17743e+06	22.5586	0.00694042	1.36764	up
	pos_95	Thiamine	2560.73	1853.4	2308.84	952.753	1383.34	805.504	2240.99	1047.2	0.467293	-1.0976	0.0123064	1.2641	down
	pos_965	(8E,10R,12Z)-10-Hydroperoxy-8,12-octadecadienoate	260.477	72.3537	21.744	1088.99	1514.77	917.693	118.192	1173.82	9.93148	3.31201	0.016204	1.30309	up
	pos_987	Dipropyl sulfide	3816.55	3683.7	3498.44	4117.01	4497.41	4355.92	3666.23	4323.45	1.17926	0.237883	0.0112177	1.26946	up
	pos_994	N-Acetylpuromycin	39.9194	33.1686	27.5893	53.1269	66.4926	64.6354	33.5591	61.4183	1.83015	0.871965	0.00760592	1.2899	up
	pos_995	Toluene-cis-dihydrodiol	45.6135	42.2261	38.3484	49.9185	52.1696	54.9676	42.0627	52.3519	1.24462	0.3157	0.0197872	1.24213	up
	pos_997	2-Heptyl-3-hydroxy-quinolone	439.326	399.977	591.79	124.973	60.3697	83.4591	477.031	89.6007	0.18783	-2.4125	0.0149644	1.32204	down
SW vs W (25 DAP)	neg_1008	Cyanidin 3-O-(2-O-beta-D-glucuronosyl)-beta-D-glucoside	120.318	202.171	161.962	521.781	686.391	455.297	161.484	554.49	3.43372	1.77977	0.0201391	1.53993	up
	neg_1034	7(1)-Hydroxychlorophyllide a	105.059	76.5424	79.5772	4.83934	9.70185	8.92866	87.0594	7.82328	0.0898615	-3.47615	0.0110956	1.60137	down
	neg_1050	Dephospho-CoA	77.0317	160.525	141.74	338.442	419.765	294.483	126.432	350.896	2.77537	1.47268	0.00994706	1.52992	up
	neg_1074	Guanosine 5′-diphosphate (GDP)	19.409	21.7804	34.8264	50.6091	47.3607	69.6597	25.3386	55.8765	2.20519	1.14091	0.0274848	1.44603	up
	neg_1076	Demethylalangiside	28.4544	3.64352e-06	42.2793	239.36	223.394	109.631	23.5779	190.795	8.0921	3.01651	0.0448823	1.46593	up
	neg_1093	Diosmetin-7-O-β-D-glucopyranoside	3.64352e-06	8.92274	3.64352e-06	16.4417	39.4786	34.9493	2.97425	30.2899	10.184	3.34824	0.0446403	1.42641	up
	neg_1094	Peonidin 3-O-glucoside	3.64352e-06	3.64352e-06	3.64352e-06	13.4412	17.0728	12.5031	3.64352e-06	14.339	3.93549e+06	21.9081	0.00931221	1.60908	up
	neg_1115	dTDP-3-amino-2,3,6-trideoxy-C-methyl-D-erythro-hexopyranos-4-ulose	64.7055	26.5518	74.5732	95.7591	122.476	136.296	55.2768	118.177	2.13791	1.0962	0.0308515	1.41842	up
	neg_1118	104086-76-2	51.4759	12.5315	30.0999	58.8616	74.0787	97.4846	31.3691	76.8083	2.44854	1.29192	0.046072	1.3361	up
	neg_1125	Dopaxanthin	3.64352e-06	8.78894	3.64352e-06	31.7054	42.025	17.0133	2.92965	30.2479	10.3248	3.36804	0.0485949	1.42027	up
	neg_1133	Xanthine	8.49696	3.64352e-06	16.0893	61.2798	60.8861	89.3331	8.19544	70.4997	8.60231	3.10472	0.0103301	1.55605	up
	neg_1154	Malvidin chloride	14.4515	3.64352e-06	10.9064	25.0004	31.9034	33.1812	8.45265	30.0283	3.55253	1.82885	0.0201955	1.48818	up
	neg_1174	Dihydrozeatin riboside monophosphate	3.64352e-06	3.64352e-06	3.64352e-06	39.7585	58.4832	41.1765	3.64352e-06	46.4727	1.27549e+07	23.6045	0.016365	1.58753	up
	neg_1219	7-Aminomethyl-7-carbaguanine	30.3829	22.0403	8.29456	70.7834	108.864	89.2505	20.2393	89.6327	4.42865	2.14687	0.0100234	1.52914	up
	neg_1356	4-O-beta-D-glucosyl-4-coumaric acid	3.64352e-06	3.64352e-06	3.64352e-06	140.364	233.552	316.164	3.64352e-06	230.026	6.31331e+07	25.9119	0.0454376	1.49713	up
	neg_1460	Ile-His	69.8021	98.4664	78.6559	206.944	188.961	162.747	82.3081	186.217	2.26244	1.17788	0.00412819	1.56898	up
	neg_1567	N',N''-Diferuloylspermidine	1.77206	6.64083	3.64352e-06	2762.59	2813.32	3281.02	2.8043	2952.31	1052.78	10.04	0.00311149	1.62601	up
	neg_1569	Isolariciresinol-9'-O-rhamnoside (Aviculin)	3.64352e-06	3.64352e-06	3.64352e-06	1152.72	1106.56	1279.3	3.64352e-06	1179.52	3.23732e+08	28.2702	0.00191091	1.62984	up
	neg_1572	Gamabufotalin	14469.9	23566	2797.21	992169	714746	582920	13611	763278	56.078	5.80936	0.0246798	1.55684	up
	neg_1616	Quercetin-7-O-rutinoside	3.64352e-06	3.64352e-06	3.64352e-06	123.117	192.055	151.679	3.64352e-06	155.617	4.27106e+07	25.3481	0.0161157	1.58794	up
	neg_1886	Porphobilinogen	5.20774	11.6548	7.08861	29.8009	43.2706	24.0835	7.98373	32.385	4.05637	2.02019	0.0390748	1.4725	up
	neg_1887	Isochorismate	32.4387	43.8706	48.5286	68.063	101.964	74.5425	41.6126	81.5233	1.9591	0.970192	0.0440404	1.43546	up
	neg_1903	Gastrodin	883.87	1479.59	974.334	85.4269	341.646	149.807	1112.6	192.293	0.172833	-2.53255	0.0249872	1.50512	down
	neg_1920	Nocardicin C	173.934	161.301	207.855	2.59696	14.5248	3.64352e-06	181.03	5.70725	0.0315265	-4.98729	0.00330633	1.605	down
	neg_1943	1-(4-Hydroxybenzoyl)glucose	14.5733	93.9703	6.88155	941.892	836.578	480.592	38.475	753.021	19.5717	4.29069	0.0319564	1.5202	up
	neg_1944	Glucosyringic acid	21.142	27.4333	34.5372	10.2488	3.49886	3.64352e-06	27.7042	4.58255	0.16541	-2.59588	0.0105977	1.4897	down
	neg_1945	Salicin 6-phosphate	54.3202	45.0096	72.3122	11.6985	1.92525	3.64352e-06	57.214	4.54125	0.079373	-3.65521	0.0114832	1.53688	down
	neg_1953	o-Cresol	63.6887	56.7064	112.33	8.58509	3.64352e-06	3.64352e-06	77.5749	2.8617	0.0368895	-4.76065	0.0474012	1.4536	down
	neg_1955	4-Hydroxybenzaldehyde	25.3606	22.1325	40.5143	1.39293	3.64352e-06	3.64352e-06	29.3358	0.464313	0.0158275	-5.98142	0.0356609	1.50135	down
	neg_1956	3-Cresotinic acid	834.168	576.516	1191.59	197.995	95.3983	70.8861	867.425	121.427	0.139985	-2.83665	0.0470454	1.44758	down
	neg_1960	6-O-Acetylarbutin	30372.5	21393.5	45005.7	5016.34	2260.95	1919.64	32257.3	3065.64	0.0950373	-3.39536	0.0487763	1.45479	down
	neg_1965	2,4-Dinitrophenol	422.952	371.541	638.341	143.951	74.5331	72.2199	477.612	96.9012	0.202887	-2.30125	0.0347834	1.47173	down
	neg_1973	Sudachiin C	379.674	317.379	556.909	42.5025	2.9006	3.64352e-06	417.987	15.1344	0.0362078	-4.78756	0.0267581	1.51964	down
	neg_1987	3-(Methylthio)propanoate	2.84656	2.93153	3.49866	392.01	380.715	194.537	3.09225	322.421	104.267	6.70414	0.0379262	1.52176	up
	neg_1992	Eritadenine	18.1705	38.0816	15.5803	140.829	198.961	97.5865	23.9441	145.792	6.08885	2.60617	0.0467183	1.46799	up
	neg_2002	Floxuridine	101.551	123.094	169.403	3.64352e-06	3.64352e-06	3.64352e-06	131.349	3.64352e-06	2.77392e-08	-25.1035	0.0224467	1.54818	down
	neg_2003	Decarbamoylnovobiocin	108.913	105.31	129.758	3.64352e-06	3.64352e-06	3.64352e-06	114.66	3.64352e-06	3.17766e-08	-24.9075	0.00438794	1.61469	down
	neg_2005	Coenzyme M 7-mercaptoheptanoylthreonine-phosphate heterodisulfide	108.112	125.619	147.937	3.64352e-06	3.64352e-06	3.64352e-06	127.223	3.64352e-06	2.86389e-08	-25.0574	0.0081058	1.60034	down
	neg_2006	4-Methyl-5-(2-phosphooxyethyl)thiazole	209.229	304.374	281.717	3.64352e-06	31.2538	3.64352e-06	265.107	10.4179	0.0392972	-4.66943	0.00674516	1.5857	down
	neg_2011	O-Acetyl-L-serine	110.488	210.358	121.763	3.64352e-06	6.13024	3.64352e-06	147.536	2.04341	0.0138502	-6.17395	0.0435034	1.50855	down
	neg_2012	Syringic acid	2811.44	4012.41	3491.7	109.899	476.32	179.032	3438.52	255.084	0.0741843	-3.75274	0.00702857	1.59233	down
	neg_2015	Casticin	74.0298	89.0418	88.7777	3.64352e-06	3.64352e-06	3.64352e-06	83.9498	3.64352e-06	4.34011e-08	-24.4577	0.00347342	1.62145	down
	neg_2019	O-Phospho-4-hydroxy-L-threonine	55.137	78.6017	67.3438	3.64352e-06	2.95322	3.64352e-06	67.0275	0.984409	0.0146866	-6.08935	0.00922754	1.60097	down
	neg_2039	Yadanziolide A	3.64352e-06	61.1375	3.25944	240.963	253.013	107.016	21.4656	200.331	9.33263	3.22228	0.045997	1.42216	up
	neg_2042	2-Propylmalic Acid	56.9106	119.436	6.7839	293.054	434.377	265.882	61.0436	331.105	5.42407	2.43938	0.0173682	1.48307	up
	neg_2052	Phenylacetylglutamine	3.64352e-06	3.64352e-06	3.64352e-06	284.962	380.838	275.049	3.64352e-06	313.616	8.60751e+07	26.3591	0.0113721	1.60279	up
	neg_2073	Psilocybin	25.5924	96.1912	36.1313	1900.98	2923.87	1450.56	52.6383	2091.8	39.7392	5.31249	0.0424664	1.50906	up
	neg_2075	Aquayamycin	1162.72	1597.3	1770.73	974.2	850.991	478.029	1510.25	767.74	0.508354	-0.976094	0.0356623	1.36262	down
	neg_2128	Regaloside B	405.97	199.361	476.931	7.13631	3.64352e-06	3.64352e-06	360.754	2.37877	0.00659389	-7.24466	0.0498532	1.46812	down
	neg_2132	CMP-pseudaminic acid	267.259	197.456	254.624	1307.84	1280.82	1900.41	239.78	1496.36	6.24055	2.64167	0.0238637	1.55565	up
	neg_2135	Aromadendrin-7-O-glucoside	2315.88	2783.68	3638.53	524.7	508.215	194.869	2912.7	409.261	0.140509	-2.83126	0.0173383	1.54042	down
	neg_2139	D-Arabinono-1,4-lactone	440.025	533.058	359.505	219.402	235.316	126.732	444.196	193.817	0.436331	-1.1965	0.0187906	1.4894	down
	neg_2140	2,5-Dihydroxybenzoate	12.0703	10.6665	3.03474	131.964	186.218	84.2798	8.59049	134.154	15.6166	3.965	0.0496718	1.48294	up
	neg_2142	N-Acetylisatin	197.701	220.504	172.617	78.6535	80.9308	40.7432	196.941	66.7758	0.339066	-1.56036	0.00240806	1.58032	down
	neg_2143	L-Homocysteine	1578.2	1431.33	1531.19	7596.65	10465.9	6120.61	1513.57	8061.04	5.32584	2.41301	0.0357948	1.52935	up
	neg_2146	Tryptophyl-Glutamate	212420	211409	225944	127738	136069	100004	216591	121270	0.559903	-0.836751	0.00574133	1.58059	down
	neg_2167	p-Acetaminobenzaldehyde	9484.45	11160.2	9547.83	6115.39	6641.57	6413.17	10064.2	6390.04	0.634931	-0.655329	0.0159976	1.56963	down
	neg_2182	1-(5'-Phosphoribosyl)-5-formamido-4-imidazolecarboxamide	656.534	920.739	734.851	220.811	472.105	255.112	770.708	316.009	0.410024	-1.28622	0.0149117	1.46981	down
	neg_2183	E-Phenylitaconyl-CoA	902.494	1089.01	1220.07	309.384	561.659	277.225	1070.53	382.756	0.35754	-1.48382	0.00592838	1.51664	down
	neg_2194	dTDP-3-N,N-dimethylamino-2,3,6-trideoxy-4-keto-D-glucose	28.7018	62.1405	40.2476	4.03545	3.64352e-06	3.64352e-06	43.6966	1.34515	0.0307839	-5.02168	0.0473034	1.48528	down
	neg_2214	Cleomiscosin A	62.5121	55.8289	77.6379	3.64352e-06	3.38557	3.64352e-06	65.3263	1.12853	0.0172752	-5.85515	0.0083979	1.59222	down
	neg_2225	dTDP-L-mycarose	76.2383	110.221	83.4028	28.4353	31.2944	10.5284	89.9539	23.4194	0.260349	-1.94148	0.00894491	1.53915	down
	neg_2241	Gibberellin A34-catabolite	3.64352e-06	3.64352e-06	3.64352e-06	112.824	223.207	128.99	3.64352e-06	155.007	4.25432e+07	25.3424	0.0459315	1.50072	up
	neg_2266	5-Deoxyleucopelargonidin	3.64352e-06	19.9138	9.47164	327.064	559.495	315.189	9.79514	400.583	40.8961	5.35389	0.0383929	1.52015	up
	neg_2296	Dihydrofolate	3738.09	5077.91	6269.08	310.981	88.7639	712.565	5028.36	370.77	0.0737357	-3.76149	0.0188174	1.5416	down
	neg_2321	3-Phenoxypropionic acid	3.64352e-06	3.64352e-06	3.64352e-06	74.2655	81.7138	75.9343	3.64352e-06	77.3046	2.1217e+07	24.3387	0.00085108	1.63476	up
	neg_2323	Pyrethrosin	135.528	194.338	117.197	1113.65	1343.6	1542.83	149.021	1333.36	8.94748	3.16148	0.00893098	1.59937	up
	neg_2358	2,6-Dihydroxy-N-methylmyosmine	2900.06	2271.78	2994.34	784.524	850.318	818.656	2722.06	817.833	0.300446	-1.73482	0.0134113	1.58439	down
	neg_2392	2-Hydroxycinnamic acid	131.364	119.322	99.2306	851.011	852.97	456.622	116.639	720.201	6.17462	2.62635	0.0438905	1.50058	up
	neg_2394	2-Formaminobenzoylacetate	9.9169	11.515	4.89156	3.64352e-06	3.64352e-06	3.64352e-06	8.7745	3.64352e-06	4.1524e-07	-21.1996	0.0480262	1.51422	down
	neg_2400	10-Formyltetrahydrofolate	3.64352e-06	3.25055	3.64352e-06	43.6063	33.5399	19.4066	1.08352	32.1843	29.7035	4.89256	0.0444573	1.48828	up
	neg_2461	Quinate	32.5888	7.21149	3.64352e-06	132.162	136.815	68.4404	13.2668	112.473	8.47776	3.08368	0.0304146	1.46631	up
	neg_2495	L-Methionine	47.8649	132.638	66.9216	220.445	345.92	202.669	82.475	256.345	3.10815	1.63606	0.040467	1.40763	up
	neg_2643	2,6-Dimethoxy-1-acetonylquinol	3.64352e-06	3.64352e-06	3.64352e-06	161.606	188.063	94.3124	3.64352e-06	147.994	4.06184e+07	25.2756	0.0337655	1.53488	up
	neg_2650	Roseoflavin	947.229	843.009	1319.73	41.8085	18.7877	45.5086	1036.66	35.3683	0.0341176	-4.87334	0.0199653	1.55614	down
	neg_2687	Brusatol	45.4887	44.7624	95.6954	254.185	274.729	156.415	61.9822	228.443	3.68563	1.88191	0.0288865	1.48847	up
	neg_2695	D-Quinovose	76.5085	3.64352e-06	3.64352e-06	170.262	89.6915	145.54	25.5028	135.165	5.29999	2.40599	0.0350062	1.36273	up
	neg_2758	Peonidin-3-(p-coumaroyl)-rutinoside-5-glucoside	220.379	334.026	156.198	41.4173	25.9106	3.64352e-06	236.868	22.4426	0.0947476	-3.39977	0.0477439	1.48414	down
	neg_2759	cis-3-(Carboxy-ethyl)-3,5-cyclo-hexadiene-1,2-diol	21.5237	2.5474	3.64352e-06	317.931	219.582	189.398	8.02372	242.303	30.1984	4.9164	0.0235512	1.5485	up
	neg_2760	Sinapate	3.64352e-06	7.5622	3.64352e-06	235.67	176.889	143.807	2.52074	185.455	73.5719	6.20108	0.0201317	1.56912	up
	neg_2761	Genipin	3.64352e-06	3.64352e-06	3.64352e-06	99.6568	86.6127	72.6581	3.64352e-06	86.3092	2.36884e+07	24.4977	0.00805896	1.61106	up
	neg_2762	Harpagide	617.4	600.939	491.586	13450.6	11943.6	10974.7	569.975	12122.9	21.2692	4.4107	0.00377911	1.62381	up
	neg_2785	Bilobalide	69.8222	48.9198	37.0222	247.918	235.261	194.665	51.9214	225.948	4.35174	2.12159	0.00185171	1.59559	up
	neg_2810	(+)-Sophorol	22.6792	13.8008	18.5169	101.284	66.0226	68.6552	18.3323	78.654	4.29046	2.10113	0.0285765	1.52505	up
	neg_2820	N-Glycolylneuraminic acid	453.686	552.889	493.425	351.493	295.933	156.986	500	268.137	0.536275	-0.898955	0.0384119	1.42824	down
	neg_2829	cyclo-Dopa 5-O-glucoside	29.8367	104.553	113.533	653.255	486.331	537.269	82.6407	558.951	6.76363	2.7578	0.00315438	1.59613	up
	neg_2830	6-C-Glucosyl-2-Hydroxynaringenin	3.64352e-06	3.64352e-06	3.64352e-06	159.363	121.282	169.337	3.64352e-06	149.994	4.11673e+07	25.295	0.00939489	1.60428	up
	neg_2868	6-Hydroxymethylherniarin	3.64352e-06	3.64352e-06	3.64352e-06	128.632	109.058	70.6072	3.64352e-06	102.766	2.82051e+07	24.7495	0.0264195	1.5547	up
	neg_2871	Pterin	367.42	476.79	351.065	7105.54	6940.62	5927.9	398.425	6658.02	16.7108	4.06271	0.00314976	1.6258	up
	neg_2906	Streptomycin 6-phosphate	363.917	413.848	221.856	3.64352e-06	3.64352e-06	3.64352e-06	333.207	3.64352e-06	1.09347e-08	-26.4465	0.0285219	1.56625	down
	neg_2910	p-Hydroxybenzyldesulphoglucosinolate	174.053	198.818	214.995	3.64352e-06	3.64352e-06	3.64352e-06	195.955	3.64352e-06	1.85936e-08	-25.6806	0.00367091	1.61857	down
	neg_2955	FAPy-adenine	268.329	253.127	103.215	586.925	583.091	855.634	208.224	675.216	3.24275	1.69722	0.0179078	1.47892	up
	neg_2961	1-O-Sinapoyl-beta-D-glucose	3704.31	2729.68	4319.57	1057.42	706.208	736.942	3584.52	833.524	0.232534	-2.10448	0.0220915	1.53283	down
	neg_2966	13-Deoxycarminomycin	2034.61	1073.62	1467.49	51.8717	4.96592	3.64352e-06	1525.24	18.9459	0.0124216	-6.33101	0.0322329	1.53902	down
	neg_2973	2-O-(alpha-D-Mannosyl)-D-glycerate	129.496	107.851	139.373	23.5993	3.64352e-06	3.64352e-06	125.573	7.86645	0.0626443	-3.99667	0.000734348	1.59708	down
	neg_3016	Loganic Acid	1782.32	1096.66	1365.24	90.1836	239.742	136.332	1414.74	155.419	0.109857	-3.1863	0.0201026	1.56031	down
	neg_3078	Isolariciresinol-9'-O-xyloside	106.145	54.1642	128.63	2.67783	3.64352e-06	3.64352e-06	96.3131	0.892612	0.00926781	-6.75356	0.0492628	1.4685	down
	neg_3100	Nifuratel	57.2244	47.3683	58.7953	22.5809	5.91986	24.3525	54.4627	17.6177	0.323483	-1.62824	0.00987913	1.53123	down
	neg_3103	1-O-p-Coumaroyl-β-D-glucose	1705.93	1617.83	1886.95	5766.56	4214.39	3880.77	1736.9	4620.57	2.66023	1.41155	0.0361827	1.518	up
	neg_3151	Glycyroside	244.813	214.21	142.102	3.64352e-06	3.64352e-06	3.64352e-06	200.375	3.64352e-06	1.81835e-08	-25.7128	0.0223175	1.58379	down
	neg_3157	Shanzhiside	3.64352e-06	3.64352e-06	3.64352e-06	1040.34	989.384	847.313	3.64352e-06	959.012	2.6321e+08	27.9716	0.0036071	1.62565	up
	neg_3248	N-Acetyl-L-tyrosine	33.7022	23.0244	37.2699	3.64352e-06	6.88407	3.64352e-06	31.3322	2.29469	0.0732376	-3.77127	0.00882902	1.53984	down
	neg_3250	3-Methylindolepyruvate	64.5491	44.6694	61.7443	8.19671	25.4161	3.64352e-06	56.9876	11.2043	0.196609	-2.3466	0.0100591	1.49842	down
	neg_3252	3-methylcytidine	91.8198	59.627	85.5486	3.64352e-06	26.5743	3.64352e-06	78.9985	8.85811	0.11213	-3.15675	0.00630699	1.52453	down
	neg_3255	Genistein 7-O-beta-D-glucoside	48.2071	64.9429	86.5113	18.743	3.64352e-06	3.64352e-06	66.5538	6.24766	0.0938739	-3.41313	0.0159031	1.48938	down
	neg_3277	Pangelin	161.605	123.867	140.45	19.3856	23.6749	3.64352e-06	141.974	14.3535	0.101099	-3.30615	0.00120208	1.60408	down
	neg_3281	Rhapontigenin 3'-O-glucoside	132.288	677.591	14.7143	1881.01	1848.86	931.889	274.865	1553.92	5.6534	2.49912	0.0332376	1.40799	up
	neg_3313	Dihydrophaseic acid	103.419	3.64352e-06	3.64352e-06	518.187	320.81	586.548	34.473	475.182	13.7842	3.78494	0.0185841	1.51378	up
	neg_3323	3,6'-Disinapoyl sucrose	486.147	517.76	189.838	17513.9	21042.1	13741.1	397.915	17432.4	43.8093	5.45316	0.0147937	1.59069	up
	neg_3325	Tripterygiumine M	3.64352e-06	3.64352e-06	3.64352e-06	795.103	783.413	759.05	3.64352e-06	779.189	2.13856e+08	27.6721	0.000185713	1.63637	up
	neg_3352	2,4-Dihydroxyquinoline	67.1746	65.5228	71.9221	19.6703	3.64352e-06	4.4399	68.2065	8.03674	0.117829	-3.08523	0.00559356	1.60034	down
	neg_3357	Cetoniacytone A	89.6287	18.3755	36.8958	590.944	626.193	287.235	48.3	501.457	10.3821	3.37603	0.0472879	1.47478	up
	neg_3411	Angelicide	16.0799	6.30666	3.64352e-06	272.218	339.495	348.033	7.46217	319.916	42.8716	5.42195	0.00454971	1.61625	up
	neg_3412	Shanzhiside methyl ester	287.45	164.01	155.95	1159.67	895.49	626.193	202.47	893.786	4.41441	2.14222	0.0381985	1.48201	up
	neg_3464	9-keto Fluprostenol	3710.82	2740.94	2831.39	1019.54	1203.73	97.0363	3094.38	773.435	0.249948	-2.0003	0.00753098	1.52659	down
	neg_3499	Stachyose	2824.31	2069.25	2706.59	91.7022	16.7349	3.64352e-06	2533.38	36.1457	0.0142678	-6.1311	0.00799906	1.60524	down
	neg_3514	6-Methylpretetramide	45.8379	3.64352e-06	3.64352e-06	334.238	371.505	341.094	15.2793	348.946	22.8378	4.51335	0.000106837	1.62379	up
	neg_3553	Diosmetin-7-O-Neohesperidoside (Neodiosmin)	497.136	704.759	399.274	66.0867	103.453	3.64352e-06	533.723	56.5133	0.105885	-3.23943	0.0243742	1.53432	down
	neg_3612	Salcolin B	1391.92	750.329	1584.28	230.137	15.49	35.6708	1242.18	93.7661	0.0754853	-3.72766	0.0372621	1.47562	down
	neg_3620	Spinosin	141.829	231.466	144.275	3.64352e-06	3.64352e-06	3.64352e-06	172.523	3.64352e-06	2.1119e-08	-25.4969	0.0279785	1.55678	down
	neg_3623	Mansonone Q	49.2451	3.64352e-06	3.64352e-06	149.535	74.9139	110.451	16.415	111.633	6.80067	2.76568	0.0274523	1.4082	up
	neg_3652	(S)-3-Hydroxytetradecanoyl-CoA	1871.3	1089.13	1690.02	127.938	59.4735	3.64352e-06	1550.15	62.4704	0.0402996	-4.63309	0.0221444	1.55444	down
	neg_3659	Maltotetraose	2398.9	1988.48	1246.59	357.145	962.143	3.64352e-06	1877.99	439.763	0.234167	-2.09439	0.0320548	1.41736	down
	neg_3675	Epimedin A1	148.748	51.2282	12.2119	461.408	757.612	472.503	70.7295	563.841	7.9718	2.99491	0.0234222	1.50273	up
	neg_3681	Scopolin	779.769	1032.68	913.906	135.468	22.8322	224.491	908.786	127.597	0.140404	-2.83234	0.00137747	1.59207	down
	neg_3695	(6Z,9Z)-Hexadecadienoyl-CoA	1550.66	1064.65	1586.09	110.642	77.713	5.91482	1400.47	64.7565	0.0462393	-4.43474	0.0132348	1.57847	down
	neg_3717	Manninotriose	304.287	557.403	542.504	27.6547	3.64352e-06	3.64352e-06	468.065	9.21823	0.0196943	-5.66607	0.0291768	1.5293	down
	neg_3744	Histidinyl-Isoleucine	13.0712	8.83757	16.774	1.97979	3.64352e-06	3.64352e-06	12.8943	0.659934	0.0511804	-4.28826	0.0259365	1.50841	down
	neg_3757	Verbascose	119.187	93.2203	64.9158	144.884	177.119	158.366	92.4409	160.123	1.73217	0.792579	0.0295051	1.42011	up
	neg_3808	Isomaltotriose	498.899	679.589	756.636	31.6288	3.64352e-06	14.2742	645.041	15.301	0.023721	-5.39769	0.0134212	1.57883	down
	neg_3847	Tripterygiumine N	895.182	497.218	902.74	137.836	65.8701	3.64352e-06	765.047	67.9021	0.0887555	-3.49402	0.0269878	1.50981	down
	neg_3859	1-Desacetylwilforgine	1818.43	1708.48	1630.24	463.822	292.844	198.641	1719.05	318.436	0.185239	-2.43254	0.000241926	1.62629	down
	neg_3868	Magnolioside	1214.04	1200.58	1330.96	22.682	8.37818	3.64352e-06	1248.53	10.3534	0.00829249	-6.91398	0.000866915	1.6291	down
	neg_3892	Isomaltose	1780.64	8001.16	4771.44	18239.4	21458.8	11277.2	4851.08	16991.8	3.50268	1.80846	0.0353476	1.42329	up
	neg_3893	Hydrastine	45.4098	454.418	336.983	668.125	842.408	726.304	278.937	745.612	2.67305	1.41849	0.0457096	1.43623	up
	neg_3915	Malvidin-3-O-glucoside (Oenin)	2336.95	1462.82	1433.94	469.601	635.021	57.6927	1744.57	387.438	0.222083	-2.17083	0.0253638	1.47378	down
	neg_3923	S-Methylglutathione	466.363	230.74	498.719	3.64352e-06	3.64352e-06	3.64352e-06	398.607	3.64352e-06	9.14062e-09	-26.7051	0.0420748	1.49479	down
	neg_3950	OPC8-CoA	400.987	275.31	156.429	748.216	837.696	893.14	277.575	826.35	2.97703	1.57387	0.00522579	1.55423	up
	neg_3969	(+)-Abscisic acid	70.0362	2.51664	3.64352e-06	565.909	297.715	417.781	24.1843	427.135	17.6617	4.14255	0.0271631	1.51178	up
	neg_4007	Cnidioside A	315.429	344.413	271.209	132.49	42.8501	3.33934	310.35	59.5599	0.191912	-2.38148	0.00934905	1.55469	down
	neg_4016	Monotropein	1907.63	1297.8	955.777	183.95	385.065	52.5602	1387.07	207.192	0.149374	-2.743	0.0396127	1.48439	down
	neg_4022	6.alpha.-Methylprednisolone	2090.82	1358.38	2154.48	4310.95	3410.98	5390.96	1867.89	4370.97	2.34005	1.22654	0.0326493	1.46468	up
	neg_4026	Isoleucyl-Histidine	140.302	140.261	170.841	110.803	117.171	81.7949	150.468	103.256	0.686235	-0.543225	0.0341787	1.3582	down
	neg_4034	Wilfornine C	1689.49	859.529	1263.3	61.4722	64.093	36.2208	1270.77	53.9287	0.0424377	-4.55851	0.0364979	1.5253	down
	neg_4060	(6Z,9Z,12Z,15Z,18Z,21Z)-3-Oxotetracosahexaenoyl-CoA	3764.88	2463.98	2807.14	780.804	961.268	201.558	3012	647.877	0.215099	-2.21693	0.0111874	1.53417	down
	neg_4083	3-Indolepropionic acid	257.59	141.37	198.026	41.4706	3.64352e-06	123.472	198.996	54.9808	0.276291	-1.85574	0.0438095	1.35631	down
	neg_4088	3',6-Disinapoylsucrose	322.398	243.146	164.713	83.0249	106.889	10.937	243.419	66.9501	0.275041	-1.86228	0.0391708	1.41917	down
	neg_4099	5-Formyl-5,6,7,8-tetrahydromethanopterin	1167.06	853.579	604.156	100.91	124.503	3.64352e-06	874.933	75.1378	0.0858784	-3.54156	0.0333529	1.52982	down
	neg_4104	OA-6129 B1	51.9145	20.3848	36.1866	139.611	126.573	155.749	36.1619	140.644	3.88929	1.95951	0.00111765	1.58991	up
	neg_4105	gamma-L-Glutamyl-S-allyl-L-cysteine	891.751	1202.93	1610.09	157.439	77.25	38.2477	1234.93	90.9788	0.0736715	-3.76275	0.0286356	1.51605	down
	neg_4113	Tremulacin	1891.02	1810.48	1329.75	375.961	326.509	83.8623	1677.08	262.11	0.156289	-2.67771	0.0056203	1.59093	down
	neg_4116	Glutathionylspermidine	958.505	433.39	908.145	2.83567	3.64352e-06	241.639	766.68	81.4916	0.106292	-3.2339	0.0370434	1.43208	down
	neg_4147	Usaramine N-oxide	3.64352e-06	3.64352e-06	2.46573	16.0021	11.9197	22.8551	0.821913	16.9256	20.593	4.36408	0.030554	1.51711	up
	neg_4151	L-Ribulose	54.2591	85.2645	199.986	479.858	526.929	356.799	113.17	454.529	4.01634	2.00588	0.00748546	1.54003	up
	neg_4158	3,5-Bis(3-methoxy-4-hydroxyphenyl)-2,3-dihydro-2(1H)-pyridinone	3.64352e-06	3.33517	17.534	135.039	135.443	117.905	6.9564	129.463	18.6106	4.21805	0.000104176	1.62949	up
	neg_4161	2-(Hydroxymethyl)-4-oxobutanoate	2.80268	5.78666	20.6665	64.5296	70.8777	47.9755	9.75196	61.1276	6.26824	2.64806	0.00485815	1.56376	up
	neg_4166	Sparfloxacin	11.2096	36.035	84.9775	134.663	148.734	197.906	44.074	160.434	3.64011	1.86398	0.0163138	1.48428	up
	neg_4173	D-Lactic acid	3.64352e-06	1.73094	14.1837	45.3415	47.5472	31.0737	5.30488	41.3208	7.78921	2.96148	0.0065515	1.54708	up
	neg_4180	Centaurein	26.6519	12.5221	3.70544	317.829	281.398	153.18	14.2931	250.802	17.547	4.13316	0.0396952	1.50505	up
	neg_4237	3-O-Feruloylquinic acid	1487.03	1389.8	822.67	395.01	122.418	61.8379	1233.17	193.089	0.15658	-2.67503	0.0216446	1.51885	down
	neg_4238	Precorrin 3A	3672.33	3317.43	3199.31	639.899	404.351	120.264	3396.35	388.171	0.114291	-3.12922	0.00013249	1.62584	down
	neg_4248	Macluroxanthone	147.911	122.601	15.6553	1155.65	2396.15	2530.87	95.3891	2027.56	21.2557	4.40977	0.0465912	1.48919	up
	neg_4251	Naringenin 7-O-beta-D-glucoside	2429.2	2258.37	1234.93	96.1636	84.7579	3.64352e-06	1974.17	60.3072	0.0305482	-5.03277	0.0351776	1.54677	down
	neg_4283	magnoloside B	185.215	175.979	148.707	0.0394324	1.20709	19.5982	169.967	6.94822	0.0408799	-4.61247	0.000725169	1.62611	down
	neg_4285	Dopaxanthin quinone	698.761	660.783	341.883	2.33459	3.769	3.64352e-06	567.142	2.03453	0.00358734	-8.12287	0.0378271	1.54249	down
	neg_4287	Tatariside D	6489.49	5985.65	6373.74	293.522	450.138	210.502	6282.96	318.054	0.0506217	-4.3041	8.06789e-05	1.63338	down
	neg_4295	8-Hydroxy-2-deoxyguanosine	422.406	475.189	647.069	3.64352e-06	3.64352e-06	3.64352e-06	514.888	3.64352e-06	7.07633e-09	-27.0744	0.0169128	1.56726	down
	neg_4332	Pseudaminic acid	4.30305	6.52192	3.64352e-06	228.604	385.426	290.886	3.60833	301.639	83.5952	6.38535	0.0224465	1.56752	up
	neg_4341	5''-Phosphoribosylparomamine	3037.09	3136.58	3728.58	179.807	41.8655	97.0497	3300.75	106.241	0.0321868	-4.95739	0.00355445	1.61359	down
	neg_4342	beta-Rhodomycin	370.93	363.46	525.42	16.3548	3.64352e-06	3.64352e-06	419.937	5.45162	0.012982	-6.26734	0.0150577	1.57074	down
	neg_4343	alpha-L-Glu-L-Asp	268.969	338.569	537.052	27.1183	12.8692	3.64352e-06	381.53	13.3292	0.0349361	-4.83914	0.0432651	1.47476	down
	neg_4364	(2E,6Z,9Z,12Z,15Z,18Z,21Z)-Tetracosaheptaenoyl-CoA	2099.78	1848.65	1828.46	337.494	151.986	54.3483	1925.63	181.276	0.0941387	-3.40907	0.00013435	1.62547	down
	neg_4371	Neoglycyrol	49877	49025.2	25191.4	6684.66	3238.1	1988.27	41364.5	3970.34	0.0959842	-3.38106	0.0402742	1.5233	down
	neg_4378	Sirohydrochlorin	2433.48	2480.33	3021.06	90.5656	118.338	42.4031	2644.96	83.7687	0.0316711	-4.98069	0.0048918	1.61002	down
	neg_439	3-Dehydro-L-gulonate	47.9779	27.7859	45.0466	87.2097	107.685	98.8058	40.2701	97.9002	2.43109	1.2816	0.00267126	1.57331	up
	neg_4461	Forsythoside B	967.504	1055.4	869.611	23.0386	26.4785	3.64352e-06	964.171	16.5057	0.017119	-5.86825	0.00264621	1.63189	down
	neg_4473	Aromatized C-1027 chromophore	29225.9	36534.6	30439.6	363.427	76.3316	138.06	32066.7	192.606	0.00600642	-7.37928	0.00494345	1.623	down
	neg_4493	8-Hydroxyguanosine	258.32	333.953	303.932	7.24308	52.4073	3.64352e-06	298.735	19.8835	0.0665588	-3.90923	0.000777547	1.60269	down
	neg_4508	β-Anhydroicaritin	831.917	1340.48	840.834	3.64352e-06	3.64352e-06	3.64352e-06	1004.41	3.64352e-06	3.62752e-09	-28.0384	0.0268714	1.56014	down
	neg_4599	Alatamine	1232.81	1012.13	1318.43	3.64352e-06	3.64352e-06	3.64352e-06	1187.79	3.64352e-06	3.06748e-09	-28.2803	0.00584907	1.61184	down
	neg_4610	Wilfornine A	4699.42	7832.92	5774.18	3.64352e-06	3.64352e-06	40.1381	6102.17	13.3794	0.00219256	-8.83317	0.0220258	1.5685	down
	neg_4618	2-O-Salicyl-6-O-Galloyl-D-Glucose	311.408	331.414	246.773	3.64352e-06	3.64352e-06	3.64352e-06	296.531	3.64352e-06	1.22871e-08	-26.2783	0.00733716	1.62308	down
	neg_4628	7,8-Dihydromethanopterin	63742.5	72127.9	39367	23338.7	17036.3	12742.8	58412.5	17706	0.303119	-1.72204	0.0433475	1.48571	down
	neg_4629	Tripterygiumine S	18701	17543.2	22306.2	147.636	135.63	3.64352e-06	19516.8	94.422	0.00483799	-7.69138	0.00536824	1.61073	down
	neg_4631	Acacetin-7-O-glucoside (Tilianin)	3187.68	2428.95	4618.83	3.64352e-06	3.64352e-06	3.64352e-06	3411.82	3.64352e-06	1.06791e-09	-29.8026	0.0336338	1.51232	down
	neg_465	D-Fructose 1-phosphate	4.76926	3.11745	4.86715	49.7824	48.5452	27.4069	4.25129	41.9115	9.85854	3.30137	0.0345329	1.52979	up
	neg_466	2'-Deoxyguanosine	7.77151	4.88723	6.12359	24.0659	44.436	31.7118	6.26077	33.4045	5.33553	2.41563	0.0423462	1.50076	up
	neg_4688	(10Z,13Z,16Z,19Z,22Z,25Z)-Octacosahexaenoyl-CoA	6204.9	6182.68	5216.85	7.14125	3.64352e-06	24.808	5868.14	10.6497	0.00181484	-9.10594	0.00306514	1.63369	down
	neg_4694	11-O-(3',4'-Dimethylgalloyl)bergenin	461.596	643.673	323.59	21.4166	37.893	3.64352e-06	476.286	19.7699	0.0415084	-4.59045	0.0372286	1.53243	down
	neg_4772	Urdamycin G	459.997	563.111	649.923	3.64352e-06	3.64352e-06	3.64352e-06	557.677	3.64352e-06	6.53338e-09	-27.1895	0.00955058	1.59545	down
	neg_4831	4-Benzoyloxybutylglucosinolate	570.304	449.403	550.888	301.053	214.699	420.679	523.531	312.143	0.596226	-0.746068	0.0499183	1.36156	down
	neg_4874	Urobilin	4.97088	51.9885	3.64352e-06	139.24	220.907	107.424	18.9865	155.857	8.20885	3.03718	0.0377078	1.43291	up
	neg_4881	(-)-Jasmonoyl-L-isoleucine	6.78616	3.64352e-06	3.64352e-06	185.362	216.487	171.597	2.26206	191.149	84.5022	6.40092	0.00401199	1.62126	up
	neg_4986	6-O-Methyl-N-deacetylisoipecoside aglycon	98.7954	207.711	221.696	81.7283	4.54941	3.64352e-06	176.067	28.7592	0.163342	-2.61403	0.0416474	1.36272	down
	neg_499	1D-1-Guanidino-3-amino-1,3-dideoxy-scyllo-inositol	738.74	447.015	766.172	124.408	130.354	377.772	650.642	210.845	0.324056	-1.62568	0.030737	1.394	down
	neg_4999	3-Deoxo-1Beta-methoxyjioglutolide	3.64352e-06	3.64352e-06	3.64352e-06	81.8747	119.294	56.8461	3.64352e-06	86.0051	2.3605e+07	24.4926	0.0417444	1.51254	up
	neg_5044	Asperosaponin VI	69.615	98.2399	25.3023	292.148	370.963	497.644	64.3857	386.918	6.00938	2.58722	0.0227205	1.51545	up
	neg_5046	Benzylsuccinate	11.1088	20.8142	3.64352e-06	40.5367	53.4174	67.2897	10.641	53.7479	5.05102	2.33658	0.0132777	1.47678	up
	neg_539	5-Oxoproline	392.329	565.422	659.406	886.598	852.996	930.45	539.052	890.015	1.65107	0.723404	0.0377441	1.50447	up
	neg_5581	Erythromycin	275.879	225.59	198.156	66.9976	148.014	155.816	233.208	123.609	0.530038	-0.915831	0.0419031	1.37957	down
	neg_5691	Avermectin A1b	17.1913	35.8409	11.582	114.956	83.4801	88.5517	21.5381	95.6625	4.44155	2.15106	0.00471185	1.54609	up
	neg_5734	(9Z,11E)-Octadecadienoic acid	52.1929	77.498	3.64352e-06	215.04	270.379	134.382	43.2303	206.6	4.77906	2.25673	0.0334777	1.41982	up
	neg_5770	Bebeerine	59.3046	49.3988	31.9116	717.485	622.368	1131.66	46.8716	823.838	17.5765	4.13557	0.0378766	1.51392	up
	neg_5786	Tubulosine	110.501	184.029	149.86	90.0595	45.784	61.0568	148.13	65.6334	0.44308	-1.17436	0.0391572	1.39992	down
	neg_5792	12-Demethyl-11,12-dehydropaspaline	3.64352e-06	3.64352e-06	3.64352e-06	497.484	416.639	683.758	3.64352e-06	532.627	1.46185e+08	27.1232	0.0213445	1.56645	up
	neg_594	Hydroxymethylphosphonate	44.5478	32.2394	16.6662	163.804	181.575	190.61	31.1511	178.663	5.73536	2.51988	0.000197605	1.61195	up
	neg_5943	53480922	1135.15	1832.87	902.383	7652.39	10964.9	10674.2	1290.13	9763.81	7.56807	2.91992	0.0111211	1.58373	up
	neg_6022	21,22-Diprenylpaxilline	84.8231	72.7165	47.7316	3.64352e-06	3.64352e-06	3.64352e-06	68.4237	3.64352e-06	5.32493e-08	-24.1627	0.0245384	1.57768	down
	neg_609	D-Glycerate 3-phosphate	37.3394	33.8115	71.6418	84.4297	109.947	89.297	47.5976	94.5578	1.98661	0.990308	0.0386947	1.42585	up
	neg_6305	1-Palmitoyl-2-oleoyl-sn-glycero-3-phosphoethanolamine	5997.28	8063.78	8655.18	3244.17	2430.53	4204.45	7572.08	3293.05	0.434894	-1.20127	0.0159046	1.48133	down
	neg_638	3''-Oxogentamicin A2	748.694	1346.32	1571.69	1970.74	2066.83	2355.91	1222.24	2131.16	1.74366	0.802117	0.0476609	1.42656	up
	neg_642	Medicarpin 3-O-glucoside-6'-malonate	2457.32	2289	2352.53	1165.82	1042.75	1687.59	2366.28	1298.72	0.548844	-0.865531	0.0268317	1.53356	down
	neg_667	'Stachyose (tetrahydrate)	104.253	166.068	216.458	3.64352e-06	32.4556	29.7337	162.26	20.7298	0.127757	-2.96853	0.0384506	1.4515	down
	neg_670	4-Methylumbelliferyl beta-D-glucuronide	359.288	380.421	595.422	104.95	145.898	227.133	445.044	159.327	0.358003	-1.48195	0.0449518	1.38555	down
	neg_704	5-Formiminotetrahydrofolate	817.659	649.143	1212.65	1406.24	1792.76	2017.91	893.15	1738.97	1.947	0.961256	0.026024	1.43685	up
	neg_706	Catalpin	1439.8	739.447	310.478	2147.78	2187.74	2712.68	829.909	2349.4	2.83092	1.50127	0.0253565	1.44535	up
	neg_710	Pinocembrin-7-O-glucoside	821.433	817.258	794.787	321.973	337.721	487.754	811.159	382.483	0.471526	-1.08459	0.0132076	1.59197	down
	neg_741	3,5,7-Trioxododecanoyl-CoA	103.58	78.1735	112.288	2.86196	3.64352e-06	46.6901	98.0138	16.5174	0.168521	-2.569	0.0148387	1.48758	down
	neg_778	Glu Asp Thr Glu	792.979	1048.91	1554.23	2209.2	2507.85	2839.51	1132.04	2518.85	2.22506	1.15384	0.00949718	1.52891	up
	neg_802	1-OH-Nogalamycinone	923.904	623.92	766.76	387.448	313.276	463.109	771.528	387.944	0.502826	-0.99187	0.0298325	1.46647	down
	neg_812	Arachidonyl-CoA	535.172	1767.23	1878.63	2832.4	3178.55	4097.39	1393.68	3369.45	2.41767	1.27362	0.026738	1.42981	up
	neg_819	Fortuneanoside K	397.457	1373.88	1114.27	2971.86	3134.26	2723.52	961.869	2943.21	3.05989	1.61348	0.0116518	1.567	up
	neg_836	Gluconolactone	6.5766	2.21088	14.999	44.8273	85.511	78.4183	7.92882	69.5855	8.77628	3.13361	0.0305213	1.51533	up
	neg_855	DL-Benzylsuccinic acid	43.0822	69.9874	67.7818	107.047	106.769	152.875	60.2838	122.23	2.02758	1.01976	0.0358993	1.42827	up
	neg_856	5a,11a-Dehydrotetracycline	10.5625	3.64352e-06	14.294	59.9049	44.4657	73.856	8.28549	59.4089	7.17023	2.84202	0.0130819	1.53692	up
	neg_857	Calcium Pantothenate	881.372	1431.03	1622.05	3477.9	3689.61	4331.33	1311.49	3832.95	2.9226	1.54725	0.0018964	1.58781	up
	neg_881	Tyrosyl-Methionine	238.094	233.846	344.224	93.1574	87.0209	170.081	272.055	116.753	0.429154	-1.22043	0.029485	1.39447	down
	neg_885	dTDP-3-O-methyl-4-oxo-2,6-dideoxy-L-mannose	54.1503	28.0599	44.2256	207.392	425.127	399.409	42.1452	343.976	8.16168	3.02887	0.0465559	1.49088	up
	neg_886	Kuwanon G	37.699	9.39797	40.3546	408.93	425.312	377	29.1505	403.747	13.8504	3.79186	6.37211e-05	1.63226	up
	neg_887	Methylillicinone F	3.64352e-06	3.64352e-06	5.22632	396.858	502.597	404.846	1.74211	434.767	249.563	7.96326	0.0060012	1.61934	up
	neg_897	2-O-β-D-Glucopyranosyl-L-ascorbic acid	593.411	565.682	596.101	507.856	457.156	423.931	585.064	462.981	0.791333	-0.337642	0.0251766	1.49929	down
	neg_940	Pyochelin	685.548	1410.49	931.425	3285.79	3183.04	4504.55	1009.16	3657.79	3.62461	1.85782	0.0119312	1.53774	up
	neg_950	UDP	13.8837	6.76899	7.13908	34.0797	47.8293	62.2495	9.26393	48.0528	5.18709	2.37493	0.0332339	1.49632	up
	neg_963	Nopaline	53.8754	66.4977	37.8566	120.553	193.642	211.487	52.7433	175.227	3.32227	1.73217	0.0387507	1.47388	up
	neg_990	L-Rhamnose	44.8843	43.5677	66.5824	113.346	93.7424	127.347	51.6782	111.479	2.15717	1.10914	0.009685	1.52498	up
	pos_1022	Santene	3.64352e-06	3.64352e-06	3.64352e-06	55.3388	79.906	83.6408	3.64352e-06	72.9619	2.00251e+07	24.2553	0.0144827	1.59132	up
	pos_1023	p-Mentha-1,3,8-triene	3.64352e-06	3.64352e-06	3.64352e-06	76.2805	138.064	120.034	3.64352e-06	111.459	3.05912e+07	24.8666	0.0260318	1.55727	up
	pos_1029	Linoelaidic Acid	1392.06	1209.66	1080.73	4736.79	7289.67	6784.61	1227.49	6270.36	5.10829	2.35284	0.0219268	1.56297	up
	pos_1060	1-Linoleoylglycerophosphocholine	54042	77286.7	44010.3	81113.6	117014	124147	58446.4	107425	1.83801	0.878145	0.0461857	1.34357	up
	pos_1083	MG(0:0/18:3(6Z,9Z,12Z)/0:0)	51.7725	39.0811	13.3077	478.829	630.337	530.734	34.7204	546.633	15.7439	3.97672	0.00507255	1.61044	up
	pos_1087	LysoPC 22:6	297.881	339.365	176.993	54.4974	3.64352e-06	22.1445	271.413	25.5473	0.0941271	-3.40925	0.027672	1.53336	down
	pos_1095	delta-Tomatine	1258.41	1912.41	1031.31	383.729	199.844	326.43	1400.71	303.335	0.216558	-2.20718	0.0482518	1.48681	down
	pos_1121	Ricinoleic acid methyl ester	954.472	867.672	746.915	667.601	604.02	476.691	856.353	582.771	0.680526	-0.555277	0.0294696	1.42346	down
	pos_1122	PE(16:0/0:0)	8158.61	8597.13	6385.55	3258.83	3835.68	3756.7	7713.77	3617.07	0.468911	-1.09261	0.0203469	1.567	down
	pos_1126	sym-Homospermidine	104.097	80.7969	89.4188	355.419	708.863	613.85	91.4375	559.377	6.11759	2.61296	0.0468141	1.49415	up
	pos_1128	Lupanine	27.5951	20.7689	18.2547	74.7202	143.274	124.286	22.2062	114.093	5.1379	2.36118	0.0438041	1.49378	up
	pos_1134	PC(16:0/0:0)[U] / PC(16:0/0:0)[rac]	174995	176086	148817	115989	108077	140467	166633	121511	0.729216	-0.455583	0.0272222	1.43682	down
	pos_1138	1-Palmitoyl-sn-glycero-3-phosphocholine	62.8566	71.8354	43.8931	19.2774	25.2683	11.1923	59.5284	18.5793	0.312109	-1.67988	0.0221902	1.5122	down
	pos_1171	N-Acetylthienamycin	3.64352e-06	14.9443	0.97297	123.53	156.168	223.019	5.30574	167.572	31.5832	4.98109	0.0283238	1.53486	up
	pos_1173	1-Linoleoylglycerol	590.713	371.867	531.645	2555	3136.35	3369.1	498.075	3020.15	6.06365	2.60019	0.0060748	1.60629	up
	pos_1175	Xanthoxic acid	10.8241	24.3318	9.31592	275.745	407.642	349.389	14.8239	344.259	23.2232	4.53749	0.0121547	1.59523	up
	pos_1233	Glycocholate	5.63183	9.16332	3.64352e-06	284.549	343.191	174.867	4.93172	267.536	54.2479	5.7615	0.033198	1.53446	up
	pos_1237	Isoleucyl-Threonine	117.732	67.3112	131.97	3.64352e-06	3.64352e-06	3.64352e-06	105.671	3.64352e-06	3.44798e-08	-24.7897	0.032773	1.52172	down
	pos_1244	PC(0:0/18:0)	12074.3	9135.16	12588.1	2467.8	1538.68	2696.19	11265.9	2234.23	0.198318	-2.33411	0.0084814	1.58097	down
	pos_127	Cytosine	14.3086	3.64352e-06	3.64352e-06	22.3037	28.0036	20.359	4.76953	23.5554	4.93873	2.30414	0.040708	1.41272	up
	pos_1315	Tylactone	51.6979	37.5524	40.5483	16.7264	3.64352e-06	4.84097	43.2662	7.18911	0.16616	-2.58936	0.00569376	1.54558	down
	pos_1336	Nicotinamide-beta-riboside	263.207	268.609	172.625	74.1473	21.4177	128.987	234.814	74.8508	0.318767	-1.64943	0.0220097	1.45893	down
	pos_1337	Obscuraminol D	3891.84	4224.71	3492.54	1833.02	1859.03	2413.36	3869.7	2035.14	0.525916	-0.927094	0.00308254	1.57648	down
	pos_1355	(1R,4R)-Dihydrocarvone	100.248	61.7662	67.032	25.9753	3.64352e-06	31.0944	76.3489	19.0232	0.249162	-2.00484	0.0223181	1.45588	down
	pos_1356	Oleamide	15348	15514.2	13632.3	6088.33	4001.84	6053.73	14831.5	5381.3	0.362829	-1.46264	0.000545194	1.61632	down
	pos_1360	C20916	75.4584	74.9607	73.3229	29.6367	53.5425	45.2966	74.5807	42.8253	0.574214	-0.800341	0.0443932	1.49529	down
	pos_1362	Ectocarpen	91.5732	56.4622	75.3729	28.178	2.27827	44.1721	74.4694	24.8761	0.334045	-1.58189	0.0369911	1.38448	down
	pos_1363	cis-3-Hexenyl hexanoate	55.0626	34.1753	44.6943	13.828	3.64352e-06	20.9149	44.6441	11.5809	0.259406	-1.94672	0.0184453	1.45756	down
	pos_1365	Kinsenoside	517.047	580.174	417.461	204.674	84.161	163.451	504.894	150.762	0.298601	-1.74371	0.00498426	1.56854	down
	pos_228	2-Amino-1-phenylethanol	2047.14	2594.9	2095.16	719.384	1276.52	883.785	2245.73	959.895	0.427431	-1.22624	0.00598221	1.53562	down
	pos_306	Cephaeline	1041.75	610.612	1037.24	1517.82	1636.63	1603.88	896.535	1586.11	1.76916	0.823062	0.0340511	1.51559	up
	pos_319	Euonymoside A	300.227	287.367	358.306	145.157	107.721	207.688	315.3	153.522	0.486907	-1.03828	0.0134368	1.4812	down
	pos_389	Melatonin	3.64352e-06	3.64352e-06	3.64352e-06	474.775	518.064	300.286	3.64352e-06	431.041	1.18304e+08	26.8179	0.0230252	1.56654	up
	pos_439	5,8,4'-Trihydroxy-6,7-dimethoxyflavone	145.308	83.1634	122.076	17.9788	3.57427	3.64352e-06	116.849	7.18436	0.061484	-4.02365	0.0191415	1.54648	down
	pos_478	Calicheamicinone	97.5101	62.1083	76.2302	19.2045	18.4007	5.48428	78.6162	14.3632	0.1827	-2.45245	0.0136791	1.54862	down
	pos_481	4-(2-Aminophenyl)-2,4-dioxobutanoate	6468.38	4423.48	4369.04	1925.47	2529.23	1309.55	5086.97	1921.42	0.377714	-1.40464	0.0270074	1.48231	down
	pos_485	4-Methylthiobutanaldoxime	239.089	192.399	149.121	66.2155	110.017	21.4818	193.536	65.9048	0.34053	-1.55415	0.0248563	1.43736	down
	pos_488	2-Succinyl-5-enolpyruvyl-6-hydroxy-3-cyclohexene-1-carboxylate	15569.7	11345.7	10452.4	5169.31	6623.81	3641.19	12455.9	5144.77	0.413037	-1.27566	0.0252861	1.4835	down
	pos_528	all-trans-4-Oxoretinoic acid	339.443	433.26	454.486	233.868	237.782	244.786	409.063	238.812	0.583803	-0.776447	0.0395302	1.49405	down
	pos_561	Serinyl-Arginine	141.596	149.649	101.737	98.2067	34.6039	35.3464	130.994	56.0523	0.427899	-1.22466	0.0498992	1.37068	down
	pos_597	2-Hydroxy-8-methylchromene-2-carboxylate	7.19802	7.30034	3.64352e-06	367.362	275.14	220.033	4.83279	287.512	59.4919	5.89462	0.0220565	1.56471	up
	pos_671	Gardenoside	126.779	85.835	135.525	57.0812	39.6883	3.64352e-06	116.046	32.2565	0.277962	-1.84704	0.0216566	1.42532	down
	pos_674	ETHYL-p-COUMARATE	142.273	76.8578	125.585	37.8799	7.43313	3.64352e-06	114.905	15.1044	0.13145	-2.92741	0.0187236	1.48559	down
	pos_729	Isoquinoline	252.622	319.186	429.627	72.0483	151	120.606	333.812	114.551	0.343162	-1.54304	0.0350766	1.42853	down
	pos_730	Indole-3-acetate	31.9155	39.6588	56.636	3.64352e-06	13.4151	3.64352e-06	42.7368	4.4717	0.104634	-3.25658	0.0168334	1.47056	down
	pos_737	6-Hydroxypseudooxynicotine	390.012	133.461	175.626	712.008	602.448	755.829	233.033	690.095	2.96136	1.56626	0.0133517	1.50826	up
	pos_759	(S)-(-)-Perillyl alcohol	3.64352e-06	13.1048	42.9042	105.234	153.548	117.449	18.6697	125.41	6.71733	2.74789	0.00546946	1.55597	up
	pos_784	Deoxycytidine	188.532	387.198	441.28	35.4184	5.70722	3.64352e-06	339.003	13.7086	0.0404378	-4.62815	0.048956	1.45814	down
	pos_787	6'''-Deamino-6'''-hydroxyparomomycin II	3.64352e-06	3.64352e-06	3.64352e-06	223.173	173.32	93.8176	3.64352e-06	163.437	4.48569e+07	25.4188	0.0492273	1.4877	up
	pos_791	C1'-C9-Glycosylated UWM6	384.704	642.17	713.835	6.29295	3.64352e-06	3.64352e-06	580.236	2.09765	0.00361517	-8.11172	0.0285557	1.53217	down
	pos_808	Asperuloside	1172.46	994.746	762.207	3.64352e-06	3.64352e-06	3.64352e-06	976.472	3.64352e-06	3.73131e-09	-27.9977	0.0144769	1.60422	down
	pos_845	5,10-Methylenetetrahydromethanopterin	1659.5	892.798	1239.95	3.64352e-06	3.64352e-06	3.64352e-06	1264.08	3.64352e-06	2.88234e-09	-28.3701	0.0293981	1.54772	down
	pos_89	(R)-(+)-2-Pyrrolidone-5-carboxylic acid	307.083	190.386	281.302	646.004	583.026	583.788	259.59	604.273	2.32779	1.21896	0.00264229	1.59431	up
	pos_921	6''-O-Carbamoylkanamycin A	18229.9	10856.5	13093.8	4480.3	1370.39	8039.53	14060	4630.07	0.329307	-1.60249	0.0324109	1.40412	down
	pos_977	6-[5]-ladderane-1-hexanol	71.9749	130.748	42.5452	436.15	785.685	536.651	81.7562	586.162	7.16963	2.8419	0.0335145	1.50687	up
	pos_978	MG(0:0/18:3(9Z,12Z,15Z)/0:0)	373.331	448.539	221.308	1310.48	2195.35	1454.81	347.726	1653.55	4.75532	2.24954	0.0351083	1.50178	up
	pos_998	Sodium barbital	21.0809	30.3519	27.1595	113.654	85.5465	146.655	26.1974	115.285	4.40062	2.13771	0.0345114	1.51626	up
	pos_999	Mupirocin	1260.48	2234.63	1862.89	4221.8	3789.89	4536.34	1786	4182.68	2.34193	1.2277	0.00325251	1.57006	up

## Sheet: Table S4
Supplementary Table S4 KEGG enrichment analysis of DAMs in the endosperms of two maize types at two development stages.
Group	KO Pathway Level 1	KO Pathway Level 2	ko ID	Pathway	DAMs	Metabolite ID
SW vs W (15 DAP)	Metabolism	Carbohydrate metabolism	ko00010	ko00010 Glycolysis / Gluconeogenesis	2	neg_837;neg_1861
	Metabolism	Carbohydrate metabolism	ko00020	ko00020 Citrate cycle (TCA cycle)	1	pos_192
	Metabolism	Carbohydrate metabolism	ko00030	ko00030 Pentose phosphate pathway	5	neg_1861;neg_837;neg_747;neg_3354;neg_836
	Metabolism	Carbohydrate metabolism	ko00040	ko00040 Pentose and glucuronate interconversions	2	neg_2610;neg_439
	Metabolism	Carbohydrate metabolism	ko00051	ko00051 Fructose and mannose metabolism	2	neg_2673;neg_906
	Metabolism	Carbohydrate metabolism	ko00052	ko00052 Galactose metabolism	3	neg_934;pos_94;neg_837
	Metabolism	Carbohydrate metabolism	ko00053	ko00053 Ascorbate and aldarate metabolism	6	neg_439;neg_721;neg_2534;neg_615;neg_629;neg_2139
	Metabolism	Carbohydrate metabolism	ko00500	ko00500 Starch and sucrose metabolism	4	neg_568;neg_934;neg_837;neg_512
	Metabolism	Carbohydrate metabolism	ko00520	ko00520 Amino sugar and nucleotide sugar metabolism	10	neg_1121;neg_497;neg_1032;neg_2411;neg_837;neg_2632;neg_2232;pos_222;neg_906;neg_907
	Metabolism	Carbohydrate metabolism	ko00620	ko00620 Pyruvate metabolism	3	neg_1123;neg_2518;pos_192
	Metabolism	Carbohydrate metabolism	ko00630	ko00630 Glyoxylate and dicarboxylate metabolism	6	neg_747;neg_462;pos_192;neg_464;neg_1861;pos_105
	Metabolism	Carbohydrate metabolism	ko00640	ko00640 Propanoate metabolism	1	neg_4048
	Metabolism	Carbohydrate metabolism	ko00650	ko00650 Butanoate metabolism	5	neg_2293;pos_105;neg_3028;neg_3099;neg_759
	Metabolism	Carbohydrate metabolism	ko00660	ko00660 C5-Branched dibasic acid metabolism	2	neg_759;pos_105
	Metabolism	Energy metabolism	ko00190	ko00190 Oxidative phosphorylation	2	neg_549;neg_1082
	Metabolism	Energy metabolism	ko00195	ko00195 Photosynthesis	1	neg_549
	Metabolism	Energy metabolism	ko00710	ko00710 Carbon fixation in photosynthetic organisms	3	pos_192;neg_1861;neg_934
	Metabolism	Energy metabolism	ko00910	ko00910 Nitrogen metabolism	2	neg_464;pos_105
	Metabolism	Energy metabolism	ko00920	ko00920 Sulfur metabolism	2	neg_1987;neg_462
	Metabolism	Lipid metabolism	ko00061	ko00061 Fatty acid biosynthesis	2	neg_5518;pos_728
	Metabolism	Lipid metabolism	ko00062	ko00062 Fatty acid elongation	5	neg_5518;neg_4348;neg_3577;neg_3480;pos_492
	Metabolism	Lipid metabolism	ko00071	ko00071 Fatty acid degradation	5	neg_3577;neg_4348;neg_5518;pos_492;neg_3480
	Metabolism	Lipid metabolism	ko00073	ko00073 Cutin, suberine and wax biosynthesis	2	neg_5007;neg_5518
	Metabolism	Lipid metabolism	ko00561	ko00561 Glycerolipid metabolism	3	neg_1861;pos_94;neg_747
	Metabolism	Lipid metabolism	ko00564	ko00564 Glycerophospholipid metabolism	5	pos_78;neg_2933;neg_462;neg_2602;pos_1250
	Metabolism	Lipid metabolism	ko00565	ko00565 Ether lipid metabolism	1	pos_1250
	Metabolism	Lipid metabolism	ko00600	ko00600 Sphingolipid metabolism	1	neg_462
	Metabolism	Lipid metabolism	ko00590	ko00590 Arachidonic acid metabolism	4	pos_1269;neg_1619;neg_6274;neg_4922
	Metabolism	Lipid metabolism	ko00591	ko00591 Linoleic acid metabolism	6	pos_1053;neg_1618;neg_4577;neg_4963;neg_4954;pos_965
	Metabolism	Lipid metabolism	ko00592	ko00592 alpha-Linolenic acid metabolism	5	neg_4576;neg_4593;neg_4589;neg_740;neg_3175
	Metabolism	Lipid metabolism	ko01040	ko01040 Biosynthesis of unsaturated fatty acids	4	neg_5518;neg_4577;neg_2684;neg_2781
	Metabolism	Nucleotide metabolism	ko00230	ko00230 Purine metabolism	9	neg_466;neg_1087;neg_2182;neg_926;neg_464;pos_118;neg_1068;neg_2104;neg_1236
	Metabolism	Nucleotide metabolism	ko00240	ko00240 Pyrimidine metabolism	8	neg_946;neg_2306;pos_587;neg_846;neg_884;neg_3112;neg_464;neg_4048
	Metabolism	Amino acid metabolism	ko00250	ko00250 Alanine, aspartate and glutamate metabolism	4	neg_2713;neg_464;pos_105;neg_3099
	Metabolism	Amino acid metabolism	ko00260	ko00260 Glycine, serine and threonine metabolism	8	pos_452;pos_78;neg_2861;neg_2933;neg_1861;neg_462;pos_101;neg_747
	Metabolism	Amino acid metabolism	ko00270	ko00270 Cysteine and methionine metabolism	7	neg_566;neg_1861;neg_956;neg_462;pos_567;neg_1987;neg_2495
	Metabolism	Amino acid metabolism	ko00280	ko00280 Valine, leucine and isoleucine degradation	3	pos_147;neg_2690;neg_2890
	Metabolism	Amino acid metabolism	ko00290	ko00290 Valine, leucine and isoleucine biosynthesis	4	neg_2890;neg_759;neg_1233;pos_147
	Metabolism	Amino acid metabolism	ko00300	ko00300 Lysine biosynthesis	6	neg_557;neg_3125;neg_2308;neg_503;neg_5763;neg_2657
	Metabolism	Amino acid metabolism	ko00310	ko00310 Lysine degradation	4	neg_548;neg_503;pos_106;pos_155
	Metabolism	Amino acid metabolism	ko00220	ko00220 Arginine biosynthesis	3	pos_105;neg_464;neg_2713
	Metabolism	Amino acid metabolism	ko00330	ko00330 Arginine and proline metabolism	8	pos_1267;neg_2969;neg_5522;pos_105;neg_2263;neg_541;neg_963;pos_546
	Metabolism	Amino acid metabolism	ko00340	ko00340 Histidine metabolism	9	neg_1194;neg_835;neg_1914;pos_70;neg_4909;neg_546;pos_105;neg_4033;neg_892
	Metabolism	Amino acid metabolism	ko00350	ko00350 Tyrosine metabolism	9	neg_2681;neg_2903;pos_472;neg_2085;neg_3533;pos_193;neg_3099;neg_3768;neg_1139
	Metabolism	Amino acid metabolism	ko00360	ko00360 Phenylalanine metabolism	4	neg_606;neg_2599;neg_2052;neg_2532
	Metabolism	Amino acid metabolism	ko00380	ko00380 Tryptophan metabolism	12	neg_2943;neg_3086;neg_3173;neg_3434;neg_2142;neg_3146;neg_2432;pos_481;neg_3901;neg_2995;neg_2394;pos_730
	Metabolism	Amino acid metabolism	ko00400	ko00400 Phenylalanine, tyrosine and tryptophan biosynthesis	2	pos_472;neg_2852
	Metabolism	Metabolism of other amino acids	ko00410	ko00410 beta-Alanine metabolism	2	neg_1912;neg_4048
	Metabolism	Metabolism of other amino acids	ko00430	ko00430 Taurine and hypotaurine metabolism	1	pos_105
	Metabolism	Metabolism of other amino acids	ko00440	ko00440 Phosphonate and phosphinate metabolism	4	neg_3535;pos_1006;neg_2097;neg_504
	Metabolism	Metabolism of other amino acids	ko00460	ko00460 Cyanoamino acid metabolism	3	neg_462;neg_2621;pos_147
	Metabolism	Metabolism of other amino acids	ko00470	ko00470 D-Amino acid metabolism	6	pos_105;neg_2495;neg_462;neg_541;neg_2308;neg_464
	Metabolism	Metabolism of other amino acids	ko00480	ko00480 Glutathione metabolism	2	neg_578;pos_105
	Metabolism	Metabolism of cofactors and vitamins	ko00730	ko00730 Thiamine metabolism	3	pos_95;neg_2046;neg_2102
	Metabolism	Metabolism of cofactors and vitamins	ko00740	ko00740 Riboflavin metabolism	4	pos_217;neg_3442;neg_2111;pos_184
	Metabolism	Metabolism of cofactors and vitamins	ko00750	ko00750 Vitamin B6 metabolism	3	neg_1336;neg_464;neg_3099
	Metabolism	Metabolism of cofactors and vitamins	ko00760	ko00760 Nicotinate and nicotinamide metabolism	5	neg_3971;neg_1991;pos_664;neg_2708;neg_3099
	Metabolism	Metabolism of cofactors and vitamins	ko00770	ko00770 Pantothenate and CoA biosynthesis	4	neg_759;neg_1233;pos_147;neg_1912
	Metabolism	Metabolism of cofactors and vitamins	ko00780	ko00780 Biotin metabolism	2	neg_3176;pos_707
	Metabolism	Metabolism of cofactors and vitamins	ko00785	ko00785 Lipoic acid metabolism	1	neg_1187
	Metabolism	Metabolism of cofactors and vitamins	ko00790	ko00790 Folate biosynthesis	7	neg_1219;neg_2111;neg_2101;neg_3437;neg_722;pos_82;neg_2935
	Metabolism	Metabolism of cofactors and vitamins	ko00670	ko00670 One carbon pool by folate	1	neg_704
	Metabolism	Metabolism of cofactors and vitamins	ko00860	ko00860 Porphyrin metabolism	7	neg_4378;neg_2796;neg_1886;pos_105;neg_3035;neg_4238;neg_5155
	Metabolism	Metabolism of cofactors and vitamins	ko00130	ko00130 Ubiquinone and other terpenoid-quinone biosynthesis	7	neg_4232;neg_1325;neg_1551;pos_472;neg_2546;pos_488;neg_2959
	Metabolism	Metabolism of terpenoids and polyketides	ko00900	ko00900 Terpenoid backbone biosynthesis	1	pos_1116
	Metabolism	Metabolism of terpenoids and polyketides	ko00902	ko00902 Monoterpenoid biosynthesis	4	pos_480;neg_543;neg_2123;neg_3016
	Metabolism	Metabolism of terpenoids and polyketides	ko00909	ko00909 Sesquiterpenoid and triterpenoid biosynthesis	3	neg_1680;pos_197;neg_4965
	Metabolism	Metabolism of terpenoids and polyketides	ko00904	ko00904 Diterpenoid biosynthesis	3	neg_4883;neg_4510;pos_1396
	Metabolism	Metabolism of terpenoids and polyketides	ko00906	ko00906 Carotenoid biosynthesis	2	neg_2738;neg_3313
	Metabolism	Metabolism of terpenoids and polyketides	ko00908	ko00908 Zeatin biosynthesis	4	pos_433;neg_2891;neg_1174;neg_4649
	Metabolism	Metabolism of terpenoids and polyketides	ko00903	ko00903 Limonene and pinene degradation	1	neg_5135
	Metabolism	Metabolism of terpenoids and polyketides	ko00523	ko00523 Polyketide sugar unit biosynthesis	3	neg_885;neg_2194;neg_2736
	Metabolism	Biosynthesis of other secondary metabolites	ko00940	ko00940 Phenylpropanoid biosynthesis	5	pos_580;pos_194;neg_2961;neg_2508;pos_633
	Metabolism	Biosynthesis of other secondary metabolites	ko00945	ko00945 Stilbenoid, diarylheptanoid and gingerol biosynthesis	2	pos_580;neg_4958
	Metabolism	Biosynthesis of other secondary metabolites	ko00941	ko00941 Flavonoid biosynthesis	3	neg_2612;pos_580;neg_2968
	Metabolism	Biosynthesis of other secondary metabolites	ko00944	ko00944 Flavone and flavonol biosynthesis	2	neg_2407;pos_718
	Metabolism	Biosynthesis of other secondary metabolites	ko00942	ko00942 Anthocyanin biosynthesis	4	neg_1008;neg_1094;neg_3143;neg_661
	Metabolism	Biosynthesis of other secondary metabolites	ko00943	ko00943 Isoflavonoid biosynthesis	7	neg_2965;neg_1196;neg_2477;neg_1000;neg_1961;neg_2810;neg_1895
	Metabolism	Biosynthesis of other secondary metabolites	ko00901	ko00901 Indole alkaloid biosynthesis	4	neg_837;neg_5060;neg_468;neg_2436
	Metabolism	Biosynthesis of other secondary metabolites	ko00950	ko00950 Isoquinoline alkaloid biosynthesis	19	neg_2792;neg_2282;neg_4673;neg_5118;neg_2724;neg_3422;neg_5681;neg_6109;neg_4986;pos_306;neg_3708;pos_852;pos_472;neg_4388;pos_193;neg_2526;neg_4586;neg_2303;neg_5147
	Metabolism	Biosynthesis of other secondary metabolites	ko00960	ko00960 Tropane, piperidine and pyridine alkaloid biosynthesis	5	neg_4731;pos_1126;pos_1367;pos_155;pos_571
	Metabolism	Biosynthesis of other secondary metabolites	ko00996	ko00996 Biosynthesis of various alkaloids	4	neg_3352;neg_5657;pos_1043;neg_736
	Metabolism	Biosynthesis of other secondary metabolites	ko00232	ko00232 Caffeine metabolism	1	neg_3483
	Metabolism	Biosynthesis of other secondary metabolites	ko00965	ko00965 Betalain biosynthesis	6	neg_3346;neg_1360;neg_3962;neg_3533;pos_117;neg_1125
	Metabolism	Biosynthesis of other secondary metabolites	ko00966	ko00966 Glucosinolate biosynthesis	9	pos_147;pos_648;neg_2995;pos_485;neg_2890;pos_545;pos_479;neg_2495;neg_2435
	Metabolism	Biosynthesis of other secondary metabolites	ko00402	ko00402 Benzoxazinoid biosynthesis	1	pos_162
	Metabolism	Biosynthesis of other secondary metabolites	ko00311	ko00311 Penicillin and cephalosporin biosynthesis	1	pos_147
	Metabolism	Biosynthesis of other secondary metabolites	ko00332	ko00332 Carbapenem biosynthesis	2	neg_2263;pos_105
	Metabolism	Biosynthesis of other secondary metabolites	ko00261	ko00261 Monobactam biosynthesis	2	pos_472;neg_462
	Metabolism	Biosynthesis of other secondary metabolites	ko00524	ko00524 Neomycin, kanamycin and gentamicin biosynthesis	7	neg_4117;pos_105;neg_837;neg_4882;pos_846;pos_1415;neg_1362
	Metabolism	Biosynthesis of other secondary metabolites	ko00254	ko00254 Aflatoxin biosynthesis	3	neg_2949;neg_3153;neg_1320
	Metabolism	Biosynthesis of other secondary metabolites	ko00999	ko00999 Biosynthesis of various plant secondary metabolites	7	pos_162;neg_2200;neg_2647;neg_2907;neg_606;neg_2028;neg_2495
	Genetic Information Processing	Translation	ko00970	ko00970 Aminoacyl-tRNA biosynthesis	5	pos_147;neg_462;neg_464;neg_2495;pos_105
	Genetic Information Processing	Folding, sorting and degradation	ko04122	ko04122 Sulfur relay system	1	pos_95
	Environmental Information Processing	Membrane transport	ko02010	ko02010 ABC transporters	21	neg_2046;neg_838;pos_78;neg_1236;neg_541;neg_462;neg_3176;pos_105;neg_1068;neg_2411;neg_549;pos_147;neg_963;neg_464;neg_5187;neg_3402;neg_884;neg_466;pos_95;pos_587;neg_837
	Environmental Information Processing	Signal transduction	ko04075	ko04075 Plant hormone signal transduction	3	pos_730;pos_433;neg_3175
SW vs W (25 DAP)	Metabolism	Carbohydrate metabolism	ko00010	ko00010 Glycolysis / Gluconeogenesis	2	neg_1945;neg_609
	Metabolism	Carbohydrate metabolism	ko00030	ko00030 Pentose phosphate pathway	2	neg_609;neg_836
	Metabolism	Carbohydrate metabolism	ko00040	ko00040 Pentose and glucuronate interconversions	2	neg_439;neg_4151
	Metabolism	Carbohydrate metabolism	ko00051	ko00051 Fructose and mannose metabolism	3	neg_2973;neg_990;neg_465
	Metabolism	Carbohydrate metabolism	ko00052	ko00052 Galactose metabolism	2	neg_3717;neg_3499
	Metabolism	Carbohydrate metabolism	ko00053	ko00053 Ascorbate and aldarate metabolism	2	neg_439;neg_2139
	Metabolism	Carbohydrate metabolism	ko00500	ko00500 Starch and sucrose metabolism	1	neg_3892
	Metabolism	Carbohydrate metabolism	ko00520	ko00520 Amino sugar and nucleotide sugar metabolism	2	neg_2132;neg_4332
	Metabolism	Carbohydrate metabolism	ko00620	ko00620 Pyruvate metabolism	2	neg_2042;neg_4173
	Metabolism	Carbohydrate metabolism	ko00630	ko00630 Glyoxylate and dicarboxylate metabolism	1	neg_609
	Metabolism	Energy metabolism	ko00710	ko00710 Carbon fixation in photosynthetic organisms	1	neg_609
	Metabolism	Energy metabolism	ko00920	ko00920 Sulfur metabolism	3	neg_1987;neg_2143;neg_2011
	Metabolism	Lipid metabolism	ko00062	ko00062 Fatty acid elongation	1	neg_3652
	Metabolism	Lipid metabolism	ko00071	ko00071 Fatty acid degradation	1	neg_3652
	Metabolism	Lipid metabolism	ko00561	ko00561 Glycerolipid metabolism	1	neg_609
	Metabolism	Lipid metabolism	ko00591	ko00591 Linoleic acid metabolism	1	neg_5734
	Metabolism	Lipid metabolism	ko00592	ko00592 alpha-Linolenic acid metabolism	1	neg_3950
	Metabolism	Lipid metabolism	ko01040	ko01040 Biosynthesis of unsaturated fatty acids	3	neg_3695;neg_812;neg_4688
	Metabolism	Nucleotide metabolism	ko00230	ko00230 Purine metabolism	3	neg_2182;neg_1133;neg_466
	Metabolism	Nucleotide metabolism	ko00240	ko00240 Pyrimidine metabolism	3	pos_784;pos_127;neg_950
	Metabolism	Amino acid metabolism	ko00260	ko00260 Glycine, serine and threonine metabolism	1	neg_609
	Metabolism	Amino acid metabolism	ko00270	ko00270 Cysteine and methionine metabolism	5	neg_609;neg_2495;neg_2011;neg_1987;neg_2143
	Metabolism	Amino acid metabolism	ko00330	ko00330 Arginine and proline metabolism	1	neg_963
	Metabolism	Amino acid metabolism	ko00350	ko00350 Tyrosine metabolism	1	neg_2140
	Metabolism	Amino acid metabolism	ko00360	ko00360 Phenylalanine metabolism	2	neg_2052;neg_2759
	Metabolism	Amino acid metabolism	ko00380	ko00380 Tryptophan metabolism	6	pos_481;neg_2142;pos_389;neg_3250;pos_730;neg_2394
	Metabolism	Amino acid metabolism	ko00400	ko00400 Phenylalanine, tyrosine and tryptophan biosynthesis	2	neg_2461;neg_465
	Metabolism	Metabolism of other amino acids	ko00440	ko00440 Phosphonate and phosphinate metabolism	1	neg_594
	Metabolism	Metabolism of other amino acids	ko00470	ko00470 D-Amino acid metabolism	1	neg_2495
	Metabolism	Metabolism of other amino acids	ko00480	ko00480 Glutathione metabolism	2	neg_4116;neg_539
	Metabolism	Metabolism of cofactors and vitamins	ko00730	ko00730 Thiamine metabolism	1	neg_2006
	Metabolism	Metabolism of cofactors and vitamins	ko00750	ko00750 Vitamin B6 metabolism	2	neg_2019;neg_4161
	Metabolism	Metabolism of cofactors and vitamins	ko00760	ko00760 Nicotinate and nicotinamide metabolism	3	pos_737;pos_1336;neg_2358
	Metabolism	Metabolism of cofactors and vitamins	ko00770	ko00770 Pantothenate and CoA biosynthesis	1	neg_1050
	Metabolism	Metabolism of cofactors and vitamins	ko00790	ko00790 Folate biosynthesis	3	neg_1219;neg_4628;neg_2296
	Metabolism	Metabolism of cofactors and vitamins	ko00670	ko00670 One carbon pool by folate	3	neg_2400;neg_704;neg_2296
	Metabolism	Metabolism of cofactors and vitamins	ko00860	ko00860 Porphyrin metabolism	5	neg_4378;neg_4874;neg_1886;neg_4238;neg_1034
	Metabolism	Metabolism of cofactors and vitamins	ko00130	ko00130 Ubiquinone and other terpenoid-quinone biosynthesis	2	neg_1887;pos_488
	Metabolism	Metabolism of terpenoids and polyketides	ko00902	ko00902 Monoterpenoid biosynthesis	2	pos_808;neg_3016
	Metabolism	Metabolism of terpenoids and polyketides	ko00904	ko00904 Diterpenoid biosynthesis	1	neg_2241
	Metabolism	Metabolism of terpenoids and polyketides	ko00906	ko00906 Carotenoid biosynthesis	3	neg_3313;neg_3969;pos_1175
	Metabolism	Metabolism of terpenoids and polyketides	ko00908	ko00908 Zeatin biosynthesis	3	neg_2011;neg_1174;neg_950
	Metabolism	Metabolism of terpenoids and polyketides	ko00903	ko00903 Limonene and pinene degradation	1	pos_1355
	Metabolism	Metabolism of terpenoids and polyketides	ko00523	ko00523 Polyketide sugar unit biosynthesis	3	neg_2194;neg_885;neg_2225
	Metabolism	Biosynthesis of other secondary metabolites	ko00940	ko00940 Phenylpropanoid biosynthesis	2	neg_2961;neg_2760
	Metabolism	Biosynthesis of other secondary metabolites	ko00941	ko00941 Flavonoid biosynthesis	2	neg_2266;neg_4251
	Metabolism	Biosynthesis of other secondary metabolites	ko00942	ko00942 Anthocyanin biosynthesis	3	neg_1008;neg_2758;neg_1094
	Metabolism	Biosynthesis of other secondary metabolites	ko00943	ko00943 Isoflavonoid biosynthesis	3	neg_2810;neg_3255;neg_642
	Metabolism	Biosynthesis of other secondary metabolites	ko00901	ko00901 Indole alkaloid biosynthesis	1	neg_2073
	Metabolism	Biosynthesis of other secondary metabolites	ko00950	ko00950 Isoquinoline alkaloid biosynthesis	4	neg_1076;neg_4986;neg_5786;pos_306
	Metabolism	Biosynthesis of other secondary metabolites	ko00960	ko00960 Tropane, piperidine and pyridine alkaloid biosynthesis	2	pos_1126;pos_1128
	Metabolism	Biosynthesis of other secondary metabolites	ko00996	ko00996 Biosynthesis of various alkaloids	1	neg_3352
	Metabolism	Biosynthesis of other secondary metabolites	ko00232	ko00232 Caffeine metabolism	1	neg_1133
	Metabolism	Biosynthesis of other secondary metabolites	ko00965	ko00965 Betalain biosynthesis	3	neg_1125;neg_4285;neg_2829
	Metabolism	Biosynthesis of other secondary metabolites	ko00966	ko00966 Glucosinolate biosynthesis	3	pos_485;neg_2495;neg_2910
	Metabolism	Biosynthesis of other secondary metabolites	ko00332	ko00332 Carbapenem biosynthesis	2	neg_4104;pos_1171
	Metabolism	Biosynthesis of other secondary metabolites	ko00261	ko00261 Monobactam biosynthesis	2	pos_1360;neg_1920
	Metabolism	Biosynthesis of other secondary metabolites	ko00524	ko00524 Neomycin, kanamycin and gentamicin biosynthesis	4	pos_787;neg_4341;neg_638;pos_921
	Metabolism	Biosynthesis of other secondary metabolites	ko00999	ko00999 Biosynthesis of various plant secondary metabolites	3	neg_741;neg_3681;neg_2495
	Genetic Information Processing	Translation	ko00970	ko00970 Aminoacyl-tRNA biosynthesis	2	neg_2495;neg_2400
	Genetic Information Processing	Folding, sorting and degradation	ko04122	ko04122 Sulfur relay system	1	neg_2011
	Environmental Information Processing	Membrane transport	ko02010	ko02010 ABC transporters	5	neg_466;neg_4166;neg_3808;pos_784;neg_963
	Environmental Information Processing	Signal transduction	ko04075	ko04075 Plant hormone signal transduction	3	pos_730;neg_4881;neg_3969

## Sheet: Table S5
Supplementary Table S5 Combined KEGG enrichment analysis of DEGs and DAMs in the endosperms of the two maize types at two development stages.
Group	KO Pathway Level 1	KO Pathway Level 2	Pathway	ko ID	Number of DEGs	Gene_Cluter_frequency	Gene_Genome_frequency	Gene_P-value	Gene_rich_factor	Number of DEMs	Metabolite_Cluter_frequency	Metabolite_Genome_frequency	Metabolite_P-value	Metabolite_rich_factor
SW vs W (15 DAP)	Environmental Information Processing	Signal transduction	Plant hormone signal transduction	ko04075	82	0.0572	0.0738071	0.996307	0.7753	3	0.00810811	0.00537634	0.317093	1.50811
	Metabolism	Biosynthesis of other secondary metabolites	Phenylpropanoid biosynthesis	ko00940	57	0.0398	0.0304787	0.0210104	1.30506	5	0.0135135	0.0215054	0.934535	0.628378
	Metabolism	Carbohydrate metabolism	Starch and sucrose metabolism	ko00500	52	0.0362875	0.034553	0.373931	1.0502	4	0.0108108	0.00614439	0.165728	1.75946
	Metabolism	Carbohydrate metabolism	Amino sugar and nucleotide sugar metabolism	ko00520	35	0.0244243	0.0232704	0.406595	1.04959	10	0.027027	0.0207373	0.212159	1.3033
	Metabolism	Lipid metabolism	Glycerolipid metabolism	ko00561	35	0.0244243	0.0166105	0.0123901	1.47041	3	0.00810811	0.00460829	0.226568	1.75946
	Metabolism	Metabolism of other amino acids	Glutathione metabolism	ko00480	35	0.0244243	0.0152785	0.00331117	1.5986	2	0.00540541	0.0115207	0.954713	0.469189
	Metabolism	Nucleotide metabolism	Purine metabolism	ko00230	34	0.0237264	0.0194312	0.126664	1.22105	9	0.0243243	0.0245776	0.582665	0.989696
	Metabolism	Carbohydrate metabolism	Pentose and glucuronate interconversions	ko00040	32	0.0223308	0.0178641	0.108084	1.25003	2	0.00540541	0.00384025	0.439106	1.40757
	Metabolism	Carbohydrate metabolism	Glycolysis / Gluconeogenesis	ko00010	32	0.0223308	0.02139	0.425573	1.04398	2	0.00540541	0.00460829	0.545375	1.17297
	Metabolism	Energy metabolism	Oxidative phosphorylation	ko00190	32	0.0223308	0.0241323	0.70794	0.92535	2	0.00540541	0.00614439	0.712946	0.87973
SW vs W (25 DAP)	Environmental Information Processing	Signal transduction	Plant hormone signal transduction	ko04075	37	0.0530086	0.0738071	0.989943	0.718205	3	0.0206897	0.00537634	0.0338038	3.84828
	Metabolism	Biosynthesis of other secondary metabolites	Phenylpropanoid biosynthesis	ko00940	24	0.034384	0.0304787	0.298921	1.12813	2	0.0137931	0.0215054	0.837717	0.641379
	Metabolism	Lipid metabolism	Glycerolipid metabolism	ko00561	24	0.034384	0.0166105	0.000571967	2.07001	1	0.00689655	0.00460829	0.508294	1.49655
	Metabolism	Carbohydrate metabolism	Starch and sucrose metabolism	ko00500	20	0.0286533	0.034553	0.837583	0.829256	1	0.00689655	0.00614439	0.612204	1.12241
	Metabolism	Metabolism of other amino acids	Glutathione metabolism	ko00480	17	0.0243553	0.0152785	0.0387284	1.59409	2	0.0137931	0.0115207	0.511076	1.19724
	Metabolism	Carbohydrate metabolism	Glycolysis / Gluconeogenesis	ko00010	16	0.0229226	0.02139	0.424382	1.07165	2	0.0137931	0.00460829	0.136954	2.9931
	Metabolism	Carbohydrate metabolism	Pentose and glucuronate interconversions	ko00040	15	0.02149	0.0178641	0.266311	1.20297	2	0.0137931	0.00384025	0.0983062	3.59172
	Metabolism	Nucleotide metabolism	Purine metabolism	ko00230	14	0.0200573	0.0194312	0.490874	1.03222	3	0.0206897	0.0245776	0.710746	0.84181
	Metabolism	Amino acid metabolism	Glycine, serine and threonine metabolism	ko00260	13	0.0186246	0.0130063	0.122392	1.43197	1	0.00689655	0.0145929	0.895647	0.472595
	Metabolism	Biosynthesis of other secondary metabolites	Flavonoid biosynthesis	ko00941	12	0.017192	0.0104207	0.0602511	1.64978	2	0.0137931	0.0168971	0.722777	0.816301

## Sheet: Table S6
Supplementary Table S6 Metabolites in combined KEGG pathways in the endosperms of the two maize types at two development stages.
Pathway	Metabolite	Log-fold change (FDR)
		SW vs W (15 DAP)	SW vs W (25 DAP)
Phenylpropanoid biosynthesis	1-O-Sinapoyl-beta-D-glucose	0.462609	6.20108
	4-Coumaryl alcohol	23.0659	-
	Caffeic aldehyde	-0.742643	-
	Ferulate	1.7074	-
	p-Coumaroyl quinic acid	-1.63663	-
	Sinapate	-	-2.10448
Starch and sucrose metabolism	D-Fructose 6-phosphate	0.873662	-
	D-Glucose	0.792986	-
	Maltose 6'-phosphate	-0.590566	-
	alpha-Maltose 1-phosphate	1.4601	-
	Isomaltose	-	1.80846
Glycerolipid metabolism	3-Phospho-D-glycerate	0.234271	-
	3-beta-D-Galactosyl-sn-glycerol	22.5586	-
	Glyceric acid	-1.01105	-
	D-Glycerate 3-phosphate	-	0.990308
Glutathione metabolism	L-Glutamate	-0.678581	-
	gamma-L-Glutamyl-L-cysteine	-5.21002	-
	5-Oxoproline	-	0.723404
	Glutathionylspermidine	-	-3.2339
Purine metabolism	1-(5'-Phosphoribosyl)-5-amino-4-(N-succinocarboxamide)-imidazole	-0.944989	-
	1-(5'-Phosphoribosyl)-5-formamido-4-imidazolecarboxamide	0.701725	-1.28622
	2',3'-Cyclic GMP	1.34476	-
	2'-Deoxyguanosine	0.901565	2.41563
	2-(Formamido)-N1-(5'-phosphoribosyl)acetamidine	-1.19412	-
	5-Ureido-4-imidazole carboxylate	-0.469626	-
	Adenosine	2.12324	-
	Guanosine	4.37913	-
	L-Glutamine	2.10174	-
	Xanthine	-	3.10472
Pentose and glucuronate interconversions	3-Dehydro-L-gulonate	1.27242	1.2816
	D-Xylonolactone	-1.35299	-
	L-Ribulose	-	2.00588
Glycolysis / Gluconeogenesis	3-Phospho-D-glycerate	0.234271	-
	D-Glucose	0.792986	-
	D-Glycerate 3-phosphate	-	0.990308
	Salicin 6-phosphate	-	-3.65521
